# Supplementary material for: First Maltese record of Stephanopachys quadricollis (Marseul, 1879) (Coleoptera, Bostrichidae)
Source: Zookeys. 2016 Jul 21;(606):65–75. doi: 10.3897/zookeys.606.8753 (PMC4978011; doi:10.3897/zookeys.606.8753)
Supplement: XML Treatment for Stephanopachys quadricollis [file zookeys.606.8753-treatment1.xml]

<!DOCTYPE tp:taxon-treatment
  PUBLIC "-//TaxonX//DTD Taxonomic Treatment Publishing DTD v0 20100105//EN" "tax-treatment-NSO.dtd">
<tp:taxon-treatment xmlns:tp="http://www.plazi.org/taxpub"><tp:treatment-meta><kwd-group><label>Taxon classification</label><kwd><named-content content-type="kingdom">Animalia</named-content></kwd><kwd><named-content content-type="order">Coleoptera</named-content></kwd><kwd><named-content content-type="family">Bostrichidae</named-content></kwd></kwd-group><mixed-citation publication-type="journal"><person-group><name><surname>Mifsud</surname><given-names>David</given-names></name><name><surname>Nardi</surname><given-names>Gianluca</given-names></name></person-group><article-title>First Maltese record of <italic><tp:taxon-name><tp:taxon-name-part taxon-name-part-type="genus">Stephanopachys</tp:taxon-name-part> <tp:taxon-name-part taxon-name-part-type="species">quadricollis</tp:taxon-name-part></tp:taxon-name></italic> (Marseul, 1879) (<tp:taxon-name><tp:taxon-name-part taxon-name-part-type="order">Coleoptera</tp:taxon-name-part></tp:taxon-name>, <tp:taxon-name><tp:taxon-name-part taxon-name-part-type="family">Bostrichidae</tp:taxon-name-part></tp:taxon-name>)</article-title><source>Zookeys</source><day>21</day><month>7</month><year>2016</year><volume>2016</volume><issue>606</issue><fpage>65</fpage><lpage>75</lpage><pub-id pub-id-type="doi">10.3897/zookeys.606.8753</pub-id></mixed-citation></tp:treatment-meta><tp:nomenclature><tp:taxon-name>
            <tp:taxon-name-part taxon-name-part-type="genus">Stephanopachys</tp:taxon-name-part>
            <tp:taxon-name-part taxon-name-part-type="species">quadricollis</tp:taxon-name-part>
          </tp:taxon-name><tp:taxon-authority>(Marseul, 1878)</tp:taxon-authority></tp:nomenclature><tp:treatment-sec sec-type="material" id="SECID0EQFAC"><title>Material examined.</title><p>ITALY, Liguria: Monte di [= Mount of] Portofino [(Genova)], 1910, [C.] <tp:taxon-name><tp:taxon-name-part taxon-name-part-type="tribe">Mancini</tp:taxon-name-part></tp:taxon-name> <abbrev xmlns:xlink="http://www.w3.org/1999/xlink" xlink:title="legit or legerunt" id="ABBRID0E2FAC" xlink:type="simple">leg</abbrev>., 1 <abbrev xmlns:xlink="http://www.w3.org/1999/xlink" xlink:title="specimen/s" id="ABBRID0E6FAC" xlink:type="simple">ex</abbrev> (<abbrev xmlns:xlink="http://www.w3.org/1999/xlink" content-type="collection" xlink:title="C. Mancini collection c/o Museo civico di Storia naturale, Genoa, Italy" id="ABBRID0EDGAC" xlink:type="simple">MCSG</abbrev>); M.te [= Monte di] Portofino [(Genova)], VI.1923, Dr. [A.] Andreini <abbrev xmlns:xlink="http://www.w3.org/1999/xlink" xlink:title="legit or legerunt" id="ABBRID0ESGAC" xlink:type="simple">leg</abbrev>., 1 <abbrev xmlns:xlink="http://www.w3.org/1999/xlink" xlink:title="specimen/s" id="ABBRID0EWGAC" xlink:type="simple">ex</abbrev> (<named-content xmlns:xlink="http://www.w3.org/1999/xlink" content-type="dwc:institutional_code" xlink:type="simple">MZUF</named-content>); Zignago [(La Spezia)], 17.VII.1963, S. Failla <abbrev xmlns:xlink="http://www.w3.org/1999/xlink" xlink:title="legit or legerunt" id="ABBRID0EIHAC" xlink:type="simple">leg</abbrev>., 1 <abbrev xmlns:xlink="http://www.w3.org/1999/xlink" xlink:title="specimen/s" id="ABBRID0EMHAC" xlink:type="simple">ex</abbrev> (<named-content xmlns:xlink="http://www.w3.org/1999/xlink" content-type="dwc:institutional_code" xlink:type="simple">MZUF</named-content>). Calabria: [Sila National Park,] Camigliatello [(Cosenza), 1300 m], 18.VI.1978, [F. Angelini <abbrev xmlns:xlink="http://www.w3.org/1999/xlink" xlink:title="legit or legerunt" id="ABBRID0E6HAC" xlink:type="simple">leg</abbrev>.], 1 <abbrev xmlns:xlink="http://www.w3.org/1999/xlink" xlink:title="specimen/s" id="ABBRID0EDIAC" xlink:type="simple">ex</abbrev> (<named-content xmlns:xlink="http://www.w3.org/1999/xlink" content-type="dwc:institutional_code" xlink:type="simple">MZUF</named-content>, collection F. Angelini); Parco Nazionale della Sila [= Sila National Park] (Cosenza), Monte Altare, 1580 m, <named-content xmlns:xlink="http://www.w3.org/1999/xlink" content-type="dwc:verbatimCoordinates" xlink:type="simple"><named-content content-type="geo-json" specific-use="{&#34;type&#34;:&#34;Point&#34;,&#34;coordinates&#34;:[16.578239,39.420095]}" id="NCID0ESIAC" xlink:type="simple">39°25.205700'N 16°34.694312'E</named-content></named-content>, 24.VII.2009, L. Spada, M. Bardiani, A. Biscaccianti &amp; A. Campanaro <abbrev xmlns:xlink="http://www.w3.org/1999/xlink" xlink:title="legit or legerunt" id="ABBRID0EXIAC" xlink:type="simple">leg</abbrev>., [direct collection, in a forest of <tp:taxon-name><tp:taxon-name-part taxon-name-part-type="genus">Pinus</tp:taxon-name-part> <tp:taxon-name-part taxon-name-part-type="species">nigra</tp:taxon-name-part> <tp:taxon-name-part taxon-name-part-type="infraspecific-rank">ssp.</tp:taxon-name-part> <tp:taxon-name-part taxon-name-part-type="subspecies">laricio</tp:taxon-name-part></tp:taxon-name> Maire (A.B. Biscaccianti &amp; L. Spada, pers. comm., 2016)] 1 <abbrev xmlns:xlink="http://www.w3.org/1999/xlink" xlink:title="specimen/s" id="ABBRID0EJJAC" xlink:type="simple">ex</abbrev> (<abbrev xmlns:xlink="http://www.w3.org/1999/xlink" content-type="institution" xlink:title="Centro Nazionale per lo Studio e la Conservazione della Biodiversità Forestale “Bosco Fontana” di Verona, Sede di Bosco Fontana, Marmirolo Mantua, Italy" id="ABBRID0ENJAC" xlink:type="simple">CNBFVR</abbrev>). MALTA, Ħal-Far [<named-content xmlns:xlink="http://www.w3.org/1999/xlink" content-type="dwc:verbatimCoordinates" xlink:type="simple"><named-content content-type="geo-json" specific-use="{&#34;type&#34;:&#34;Point&#34;,&#34;coordinates&#34;:[14.508014,35.812667]}" id="NCID0EVJAC" xlink:type="simple">35°48.760020'N, 14°30.480840'E</named-content></named-content>], 1.IX.–5.XI.2015, 3 ♀♀, in UV light traps situated in human habitation, D. Mifsud <abbrev xmlns:xlink="http://www.w3.org/1999/xlink" xlink:title="legit or legerunt" id="ABBRID0EBKAC" xlink:type="simple">leg</abbrev>. (<abbrev xmlns:xlink="http://www.w3.org/1999/xlink" content-type="collection" xlink:title="D. Mifsud private collection, Malta" id="ABBRID0EFKAC" xlink:type="simple">CDM</abbrev>, <abbrev xmlns:xlink="http://www.w3.org/1999/xlink" content-type="collection" xlink:title="G. Nardi private collection, Cisterna di Latina Latina, Italy" id="ABBRID0EKKAC" xlink:type="simple">CGN</abbrev>).</p></tp:treatment-sec><tp:treatment-sec sec-type="distribution" id="SECID0ESKAC"><title>Chorotype and distribution.</title><p>Mediterranean (cf. <xref ref-type="bibr" rid="B10">Borowski 2007</xref>, as <italic><tp:taxon-name><tp:taxon-name-part taxon-name-part-type="genus">Stephanopachys</tp:taxon-name-part> <tp:taxon-name-part taxon-name-part-type="species">quadricollis</tp:taxon-name-part></tp:taxon-name></italic> (Fairmaire, 1878) [sic!], <xref ref-type="bibr" rid="B11">Borowski and Węgrzynowicz 2007</xref>, as <italic><tp:taxon-name><tp:taxon-name-part taxon-name-part-type="genus">Stephanopachys</tp:taxon-name-part> <tp:taxon-name-part taxon-name-part-type="species">quadricollis</tp:taxon-name-part></tp:taxon-name></italic> (Fairmaire in Marseul 1878) [sic!], <xref ref-type="bibr" rid="B12">Borowski and Węgrzynowicz 2012</xref>, as <italic><tp:taxon-name><tp:taxon-name-part taxon-name-part-type="genus">Stephanopachys</tp:taxon-name-part> <tp:taxon-name-part taxon-name-part-type="species">quadricollis</tp:taxon-name-part></tp:taxon-name></italic> (Fairmaire, 1878) [sic!]). This species is recorded from: Algeria, Croatia, France (Cor<!--PageBreak-->sica included), Greece, Israel, Italy (Sicily included), Lebanon, Morocco, Portugal, Spain (Balearic Islands included), Syria, Tunisia, Asiatic Turkey and Ukraine (cf. <xref ref-type="bibr" rid="B29">Halperin and Damoiseau 1980</xref>, <xref ref-type="bibr" rid="B56">Nardi 2004</xref>, <xref ref-type="bibr" rid="B10">Borowski 2007</xref>, <xref ref-type="bibr" rid="B16">Brustel et al. 2013</xref>). Moreover, it was intercepted in Sweden (<xref ref-type="bibr" rid="B53">Lundberg 1995</xref>, <xref ref-type="bibr" rid="B10">Borowski 2007</xref>, <xref ref-type="bibr" rid="B16">Brustel et al. 2013</xref>), Germany and Argentina (<xref ref-type="bibr" rid="B83">Walker 2005</xref>), while the record for Israel (<xref ref-type="bibr" rid="B29">Halperin and Damoiseau 1980</xref>) was recently overlooked (<xref ref-type="bibr" rid="B10">Borowski 2007</xref>, <xref ref-type="bibr" rid="B16">Brustel et al. 2013</xref>).</p></tp:treatment-sec><tp:treatment-sec sec-type="ecology" id="SECID0EQNAC"><title>Ecology.</title><p>
            <italic><tp:taxon-name><tp:taxon-name-part taxon-name-part-type="genus">Stephanopachys</tp:taxon-name-part></tp:taxon-name></italic> Waterhouse, 1888 is the sole genus of <tp:taxon-name><tp:taxon-name-part taxon-name-part-type="family">Bostrichidae</tp:taxon-name-part></tp:taxon-name> specialized to feed on gymnosperms (<xref ref-type="bibr" rid="B48">Liu et al. 2008</xref>) and was considered as exclusively phloeophagous (cf. <xref ref-type="bibr" rid="B44">Lesne 1911</xref>, <xref ref-type="bibr" rid="B38">Lawrence 2010</xref>, <xref ref-type="bibr" rid="B16">Brustel et al. 2013</xref>). However, <italic><tp:taxon-name><tp:taxon-name-part taxon-name-part-type="genus">Stephanopachys</tp:taxon-name-part> <tp:taxon-name-part taxon-name-part-type="species">conicola</tp:taxon-name-part></tp:taxon-name></italic> Fisher, 1950, a Nearctic species develops in cones of <italic><tp:taxon-name><tp:taxon-name-part taxon-name-part-type="genus">Pinus</tp:taxon-name-part> <tp:taxon-name-part taxon-name-part-type="species">monophylla</tp:taxon-name-part></tp:taxon-name></italic> Torr. et Fr. and on decaying <italic><tp:taxon-name><tp:taxon-name-part taxon-name-part-type="genus">Juniperus</tp:taxon-name-part> <tp:taxon-name-part taxon-name-part-type="species">occidentalis</tp:taxon-name-part></tp:taxon-name></italic> Hooker berries (<xref ref-type="bibr" rid="B12">Borowski and Węgrzynowicz 2012</xref>, <xref ref-type="bibr" rid="B76">Tonkel et al. 2014</xref>), whereas <italic><tp:taxon-name><tp:taxon-name-part taxon-name-part-type="genus">Stephanopachys</tp:taxon-name-part> <tp:taxon-name-part taxon-name-part-type="species">linearis</tp:taxon-name-part></tp:taxon-name></italic> (Kugelann, 1792), a Palaearctic species, develop on coniferous trees (<italic><tp:taxon-name><tp:taxon-name-part taxon-name-part-type="genus">Abies</tp:taxon-name-part> <tp:taxon-name-part taxon-name-part-type="species">alba</tp:taxon-name-part></tp:taxon-name></italic> Mill., <italic><tp:taxon-name><tp:taxon-name-part taxon-name-part-type="genus">Pinus</tp:taxon-name-part> <tp:taxon-name-part taxon-name-part-type="species">sylvestris</tp:taxon-name-part></tp:taxon-name></italic> L., etc.) (<xref ref-type="bibr" rid="B12">Borowski and Węgrzynowicz 2012</xref>, <xref ref-type="bibr" rid="B16">Brustel et al. 2013</xref>), but exceptionally also in old wood of <italic><tp:taxon-name><tp:taxon-name-part taxon-name-part-type="genus">Quercus</tp:taxon-name-part></tp:taxon-name></italic> (Koch 1989).</p><p>
            <italic><tp:taxon-name><tp:taxon-name-part taxon-name-part-type="genus">Stephanopachys</tp:taxon-name-part> <tp:taxon-name-part taxon-name-part-type="species">quadricollis</tp:taxon-name-part></tp:taxon-name></italic> is found from sea level up-to mountain biotopes (cf. <xref ref-type="bibr" rid="B36">Kocher 1956</xref>, as <italic><tp:taxon-name><tp:taxon-name-part taxon-name-part-type="genus">Stephanopachys</tp:taxon-name-part> <tp:taxon-name-part taxon-name-part-type="species">quadraticollis</tp:taxon-name-part></tp:taxon-name></italic> [sic!], <xref ref-type="bibr" rid="B1">Angelini 1986</xref>, <xref ref-type="bibr" rid="B3">1991</xref>, <xref ref-type="bibr" rid="B6">Bahillo de la Puebla et al. 2007</xref>, <xref ref-type="bibr" rid="B16">Brustel et al. 2013</xref>) and the most important host-plants include <italic><tp:taxon-name><tp:taxon-name-part taxon-name-part-type="genus">Pinus</tp:taxon-name-part> <tp:taxon-name-part taxon-name-part-type="species">halepensis</tp:taxon-name-part></tp:taxon-name></italic> Mill. and <italic><tp:taxon-name><tp:taxon-name-part taxon-name-part-type="genus">Pinus</tp:taxon-name-part> <tp:taxon-name-part taxon-name-part-type="species">pinaster</tp:taxon-name-part></tp:taxon-name></italic> Aiton (<xref ref-type="bibr" rid="B62">Perris 1862</xref>, as <tp:taxon-name><tp:taxon-name-part taxon-name-part-type="genus">Dinoderus</tp:taxon-name-part> (<tp:taxon-name-part taxon-name-part-type="subgenus">Apate</tp:taxon-name-part>) <tp:taxon-name-part taxon-name-part-type="species">substriatus</tp:taxon-name-part></tp:taxon-name> Payk. [misidentification], <xref ref-type="bibr" rid="B39">Lesne 1897</xref>, <xref ref-type="bibr" rid="B67">Sahlberg 1913b</xref>, <xref ref-type="bibr" rid="B20">Español 1955</xref>, <xref ref-type="bibr" rid="B21">1965</xref>, <xref ref-type="bibr" rid="B29">Halperin and Damoiseau 1980</xref>, <xref ref-type="bibr" rid="B6">Bahillo de la Puebla et al. 2007</xref>, <xref ref-type="bibr" rid="B12">Borowski and Węgrzynowicz 2012</xref>, <xref ref-type="bibr" rid="B16">Brustel et al. 2013</xref>). The species is however known to develop on other <tp:taxon-name><tp:taxon-name-part taxon-name-part-type="family">Pinaceae</tp:taxon-name-part></tp:taxon-name> including: <italic><tp:taxon-name><tp:taxon-name-part taxon-name-part-type="genus">Abies</tp:taxon-name-part> <tp:taxon-name-part taxon-name-part-type="species">alba</tp:taxon-name-part></tp:taxon-name></italic> (<xref ref-type="bibr" rid="B39">Lesne 1897</xref>), <italic><tp:taxon-name><tp:taxon-name-part taxon-name-part-type="genus">Cedrus</tp:taxon-name-part> <tp:taxon-name-part taxon-name-part-type="species">atlantica</tp:taxon-name-part></tp:taxon-name></italic> (Endl.) Manetti <abbrev xmlns:xlink="http://www.w3.org/1999/xlink" xlink:title="specimen/s" id="ABBRID0ETFAE" xlink:type="simple">ex</abbrev> Carrière, <italic><tp:taxon-name><tp:taxon-name-part taxon-name-part-type="genus">Pinus</tp:taxon-name-part> <tp:taxon-name-part taxon-name-part-type="species">nigra</tp:taxon-name-part></tp:taxon-name></italic> J.F.Arnold and <italic><tp:taxon-name><tp:taxon-name-part taxon-name-part-type="genus">Pinus</tp:taxon-name-part> <tp:taxon-name-part taxon-name-part-type="species">sylvestris</tp:taxon-name-part></tp:taxon-name></italic> (<xref ref-type="bibr" rid="B16">Brustel et al. 2013</xref>). The larvae of <italic><tp:taxon-name><tp:taxon-name-part taxon-name-part-type="genus">Stephanopachys</tp:taxon-name-part> <tp:taxon-name-part taxon-name-part-type="species">quadricollis</tp:taxon-name-part></tp:taxon-name></italic> develop in or under bark of death wood in damaged trees which are still alive (under partially removed bark, in or near wounds following prunning by forest personel or lightning) (<xref ref-type="bibr" rid="B16">Brustel et al. 2013</xref>). The larvae of <italic><tp:taxon-name><tp:taxon-name-part taxon-name-part-type="genus">Clanoptilus</tp:taxon-name-part> <tp:taxon-name-part taxon-name-part-type="species">marginellus</tp:taxon-name-part></tp:taxon-name></italic> (Olivier, 1790) (<tp:taxon-name><tp:taxon-name-part taxon-name-part-type="order">Coleoptera</tp:taxon-name-part></tp:taxon-name>, <tp:taxon-name><tp:taxon-name-part taxon-name-part-type="family">Malachiidae</tp:taxon-name-part></tp:taxon-name>) (<xref ref-type="bibr" rid="B62">Perris 1862</xref>, as <italic><tp:taxon-name><tp:taxon-name-part taxon-name-part-type="genus">Malachius</tp:taxon-name-part> <tp:taxon-name-part taxon-name-part-type="species">marginellus</tp:taxon-name-part></tp:taxon-name></italic> Fab.), <italic><tp:taxon-name><tp:taxon-name-part taxon-name-part-type="genus">Opilo</tp:taxon-name-part> <tp:taxon-name-part taxon-name-part-type="species">domesticus</tp:taxon-name-part></tp:taxon-name></italic> (Sturm, 1837) and <italic><tp:taxon-name><tp:taxon-name-part taxon-name-part-type="genus">Opilo</tp:taxon-name-part> <tp:taxon-name-part taxon-name-part-type="species">mollis</tp:taxon-name-part></tp:taxon-name></italic> Linnaeus, 1758 (<tp:taxon-name><tp:taxon-name-part taxon-name-part-type="order">Coleoptera</tp:taxon-name-part></tp:taxon-name>, <tp:taxon-name><tp:taxon-name-part taxon-name-part-type="family">Cleridae</tp:taxon-name-part></tp:taxon-name>) are predatory on those of <italic><tp:taxon-name><tp:taxon-name-part taxon-name-part-type="genus">Stephanopachys</tp:taxon-name-part> <tp:taxon-name-part taxon-name-part-type="species">quadricollis</tp:taxon-name-part></tp:taxon-name></italic> (<xref ref-type="bibr" rid="B62">Perris 1862</xref>, <xref ref-type="bibr" rid="B41">Lesne 1904</xref>), whereas <italic><tp:taxon-name><tp:taxon-name-part taxon-name-part-type="genus">Entedon</tp:taxon-name-part> <tp:taxon-name-part taxon-name-part-type="species">stephanopachi</tp:taxon-name-part></tp:taxon-name></italic> Heqvist, 1959 (<tp:taxon-name><tp:taxon-name-part taxon-name-part-type="order">Hymenoptera</tp:taxon-name-part></tp:taxon-name>, <tp:taxon-name><tp:taxon-name-part taxon-name-part-type="family">Eulophidae</tp:taxon-name-part></tp:taxon-name>) is a primary parasitoid of other <italic><tp:taxon-name><tp:taxon-name-part taxon-name-part-type="genus">Stephanopachys</tp:taxon-name-part></tp:taxon-name></italic> species in Sweden and USA (<xref ref-type="bibr" rid="B31">Heqvist 1959</xref>, <xref ref-type="bibr" rid="B71">Schauff 1988</xref>, <xref ref-type="bibr" rid="B26">Gumovsky 2010</xref>).</p></tp:treatment-sec><tp:treatment-sec sec-type="notes" id="SECID0E1KAE"><title>Notes.</title><p>The Maltese specimens of <italic><tp:taxon-name><tp:taxon-name-part taxon-name-part-type="genus">Stephanopachys</tp:taxon-name-part> <tp:taxon-name-part taxon-name-part-type="species">quadricollis</tp:taxon-name-part></tp:taxon-name></italic> do not show significant differences from those examined from other territories. In Italy, this species is rare and localized and was recorded from the following regions: Piemonte (<xref ref-type="bibr" rid="B39">Lesne 1897</xref>, <xref ref-type="bibr" rid="B72">Schilsky 1899</xref>, <xref ref-type="bibr" rid="B40">Lesne 1901</xref>, <xref ref-type="bibr" rid="B52">Luigioni 1929</xref>, <xref ref-type="bibr" rid="B64">Porta 1929</xref>), Liguria (<xref ref-type="bibr" rid="B52">Luigioni 1929</xref>), Basilicata (<xref ref-type="bibr" rid="B1">Angelini 1986</xref>), Calabria (<xref ref-type="bibr" rid="B3">Angelini 1991</xref>) and Sicily (<xref ref-type="bibr" rid="B78">Vitale 1928</xref>, <xref ref-type="bibr" rid="B52">Luigioni 1929</xref>, <xref ref-type="bibr" rid="B64">Porta 1929</xref>, <xref ref-type="bibr" rid="B4">Audisio et al. 1995</xref>, <xref ref-type="bibr" rid="B74">Sparacio 1997</xref>, <xref ref-type="bibr" rid="B56">Nardi 2004</xref>). A record from Maritime Alps (<xref ref-type="bibr" rid="B64">Porta 1929</xref>), probably refers to French sites near the Italian border (<xref ref-type="bibr" rid="B39">Lesne 1897</xref>: 339, <xref ref-type="bibr" rid="B40">1901</xref>: 84). Specimens from Piemonte (without locality of collection) were originally collected and recorded by Baudi as <italic><tp:taxon-name><tp:taxon-name-part taxon-name-part-type="genus">Stephanopachys</tp:taxon-name-part> <tp:taxon-name-part taxon-name-part-type="species">substriatus</tp:taxon-name-part></tp:taxon-name></italic> (Paykull, <!--PageBreak-->1800) (<xref ref-type="bibr" rid="B7">Baudi 1873</xref>, <xref ref-type="bibr" rid="B8">1890</xref>, in both cases as <italic><tp:taxon-name><tp:taxon-name-part taxon-name-part-type="genus">Dinoderus</tp:taxon-name-part> <tp:taxon-name-part taxon-name-part-type="species">substriatus</tp:taxon-name-part></tp:taxon-name></italic> Payk.). <xref ref-type="bibr" rid="B39">Lesne (1897</xref>, <xref ref-type="bibr" rid="B40">1901</xref>) examined material collected by Baudi from Piemonte and recorded the presence of only <italic><tp:taxon-name><tp:taxon-name-part taxon-name-part-type="genus">Stephanopachys</tp:taxon-name-part> <tp:taxon-name-part taxon-name-part-type="species">quadricollis</tp:taxon-name-part></tp:taxon-name></italic> from the mentioned region. Thus, Baudi’s records from Piemonte could in reality belong to only <italic><tp:taxon-name><tp:taxon-name-part taxon-name-part-type="genus">Stephanopachys</tp:taxon-name-part> <tp:taxon-name-part taxon-name-part-type="species">quadricollis</tp:taxon-name-part></tp:taxon-name></italic>, since this latter species was described (<xref ref-type="bibr" rid="B54">Marseul 1879</xref>) only after the first record of <xref ref-type="bibr" rid="B7">Baudi (1873)</xref>. However, during the present study it was not possible to re-examine this material. The record of <xref ref-type="bibr" rid="B52">Luigioni (1929)</xref> for Liguria, is probably based on the above cited specimen collected in 1910, since A. Dodero from the Museo civico di Storia naturale (Genoa), previously sent many unpublished records from this region to his best friend, P. Luigioni (R. Poggi, pers. comm., 2016).</p><p>Most of the above-mentioned Italian literature records provide only the region of collection for <italic><tp:taxon-name><tp:taxon-name-part taxon-name-part-type="genus">Stephanopachys</tp:taxon-name-part> <tp:taxon-name-part taxon-name-part-type="species">quadricollis</tp:taxon-name-part></tp:taxon-name></italic>, with the consequence that few precise locations are known. These include: Cugno Ruggeri, 1400–1500 m, on the Pollino Massif in Basilicata (<xref ref-type="bibr" rid="B1">Angelini 1986</xref>); Camigliatello, 1250–1300 m, on the Sila plateau in Calabria (<xref ref-type="bibr" rid="B3">Angelini 1991</xref>); contrada Tremonti near Messina (<xref ref-type="bibr" rid="B78">Vitale 1928</xref>), and Messina (<xref ref-type="bibr" rid="B52">Luigioni 1929</xref>) in Sicily. <italic><tp:taxon-name><tp:taxon-name-part taxon-name-part-type="genus">Stephanopachys</tp:taxon-name-part> <tp:taxon-name-part taxon-name-part-type="species">quadricollis</tp:taxon-name-part></tp:taxon-name></italic> was collected from very few coastal regions in Italy. These include localities in Sicily and Mount of Portofino in Liguria (see material examined). In Sicily, Vitale (1927) collected a specimen of this species beating <italic><tp:taxon-name><tp:taxon-name-part taxon-name-part-type="genus">Juglans</tp:taxon-name-part> <tp:taxon-name-part taxon-name-part-type="species">regia</tp:taxon-name-part></tp:taxon-name></italic> tree on the 1<sup>st</sup> of April 1927.</p><p>The occurrence of <italic><tp:taxon-name><tp:taxon-name-part taxon-name-part-type="genus">Stephanopachys</tp:taxon-name-part> <tp:taxon-name-part taxon-name-part-type="species">quadricollis</tp:taxon-name-part></tp:taxon-name></italic> in Malta, is not the sole insular record so far known; this species is also recorded from the Balearic Islands (cf. <xref ref-type="bibr" rid="B6">Bahillo de la Puebla et al. 2007</xref>), from Meleda Island in Croatia (<xref ref-type="bibr" rid="B23">Ganglbauer 1904</xref>, <xref ref-type="bibr" rid="B81">Vrydagh 1961</xref>) and from Lesbos Island in Greece (<xref ref-type="bibr" rid="B66">Sahlberg 1913a</xref>, <xref ref-type="bibr" rid="B67">1913b</xref>). Moreover it is also known to occur in some mainland coastal areas: e.g. Mount of Portofino in northern Italy (see above), in southern France (<xref ref-type="bibr" rid="B15">Brustel and Aberlenc 2014</xref>), in the Iberian Peninsula (<xref ref-type="bibr" rid="B20">Español 1955</xref>, <xref ref-type="bibr" rid="B21">1965</xref>, <xref ref-type="bibr" rid="B22">1974</xref>, <xref ref-type="bibr" rid="B6">Bahillo de la Puebla et al. 2007</xref>, <xref ref-type="bibr" rid="B5">Baena and Zuzarte 2013</xref>, as <italic><tp:taxon-name><tp:taxon-name-part taxon-name-part-type="genus">Stephanopachys</tp:taxon-name-part> <tp:taxon-name-part taxon-name-part-type="species">quadricollis</tp:taxon-name-part></tp:taxon-name></italic> (Fairmaire, 1878) [sic!]) and in Turkey (<xref ref-type="bibr" rid="B82">Vrydagh 1962</xref>).</p><p>The native status of <italic><tp:taxon-name><tp:taxon-name-part taxon-name-part-type="genus">Stephanopachys</tp:taxon-name-part> <tp:taxon-name-part taxon-name-part-type="species">quadricollis</tp:taxon-name-part></tp:taxon-name></italic> in Malta is highly probable considering the fact that is a typical Mediterranean species and that its main host plant, <italic><tp:taxon-name><tp:taxon-name-part taxon-name-part-type="genus">Pinus</tp:taxon-name-part> <tp:taxon-name-part taxon-name-part-type="species">halepensis</tp:taxon-name-part></tp:taxon-name></italic> is autochthonous (<xref ref-type="bibr" rid="B30">Haslam et al. 1977</xref>). However, an anthropic origin cannot be excluded. The location from where the Maltese specimens were collected is mainly an industrialized area with several pharmaceutical companies however some pine trees are also present. Interceptions of Palaearctic <italic><tp:taxon-name><tp:taxon-name-part taxon-name-part-type="genus">Stephanopachys</tp:taxon-name-part></tp:taxon-name></italic> species are known in other countries. These include <italic><tp:taxon-name><tp:taxon-name-part taxon-name-part-type="genus">Stephanopachys</tp:taxon-name-part> <tp:taxon-name-part taxon-name-part-type="species">quadricollis</tp:taxon-name-part></tp:taxon-name></italic> in Sweden, Germany and Argentina (see above), <italic><tp:taxon-name><tp:taxon-name-part taxon-name-part-type="genus">Stephanopachys</tp:taxon-name-part> <tp:taxon-name-part taxon-name-part-type="species">substriatus</tp:taxon-name-part></tp:taxon-name></italic> (Paykull, 1800) in Belgium (<xref ref-type="bibr" rid="B19">Coulon 1993</xref>) and Germany (<xref ref-type="bibr" rid="B51">Lucht 1987</xref>, <xref ref-type="bibr" rid="B37">Köhler and Klausnitzer 1998</xref>, <xref ref-type="bibr" rid="B24">Geis 2002</xref>), and a southern European unidentified species in USA (<xref ref-type="bibr" rid="B28">Haack and Cavey 2000</xref>, <xref ref-type="bibr" rid="B27">Haack 2006</xref>).</p><p>As reported above, the Maltese specimens were taken at UV light. The use of light traps is a useful method to capture <tp:taxon-name><tp:taxon-name-part taxon-name-part-type="family">Bostrichidae</tp:taxon-name-part></tp:taxon-name>. In fact, four other species of this family were previously collected at light in Malta (Nardi and Mifsud 2015), while 17 species were collected during a large light-traps project in Israel (<xref ref-type="bibr" rid="B17">Chikatunov et al. 2006</xref>). However, in Israel <italic><tp:taxon-name><tp:taxon-name-part taxon-name-part-type="genus">Stephanopachys</tp:taxon-name-part> <tp:taxon-name-part taxon-name-part-type="species">quadricollis</tp:taxon-name-part></tp:taxon-name></italic> was not collected in this project possibly due to the <!--PageBreak-->fact that its abundance was reported as “sporadic and rare” (<xref ref-type="bibr" rid="B29">Halperin and Damoiseau 1980</xref>: 48). In France, in a large artificial forest of <italic><tp:taxon-name><tp:taxon-name-part taxon-name-part-type="genus">Pinus</tp:taxon-name-part> <tp:taxon-name-part taxon-name-part-type="species">pinaster</tp:taxon-name-part></tp:taxon-name></italic>, a single specimen of <italic><tp:taxon-name><tp:taxon-name-part taxon-name-part-type="genus">Stephanopachys</tp:taxon-name-part> <tp:taxon-name-part taxon-name-part-type="species">quadricollis</tp:taxon-name-part></tp:taxon-name></italic> was collected by an emergence trap (<xref ref-type="bibr" rid="B13">Brin et al. 2011</xref>), and the capture of <italic><tp:taxon-name><tp:taxon-name-part taxon-name-part-type="genus">Stephanopachys</tp:taxon-name-part></tp:taxon-name></italic> spp. using intercept traps is rare (<xref ref-type="bibr" rid="B16">Brustel et al. 2013</xref>).</p><p>In the IUCN Red List of European saproxylic beetles, <italic><tp:taxon-name><tp:taxon-name-part taxon-name-part-type="genus">Stephanopachys</tp:taxon-name-part> <tp:taxon-name-part taxon-name-part-type="species">quadricollis</tp:taxon-name-part></tp:taxon-name></italic> is classified as “Least concern” (<xref ref-type="bibr" rid="B59">Nieto and Alexander 2010</xref>), whereas in the Italian list its status is indicated as “Vulnerable” (<xref ref-type="bibr" rid="B57">Nardi et al. 2014</xref>, <xref ref-type="bibr" rid="B58">2015</xref>). The only recent Italian record of this species is from the Sila National Park, and this provides further evidence of the coleopterological importance of this Park (cf. <xref ref-type="bibr" rid="B3">Angelini 1991</xref>, <xref ref-type="bibr" rid="B55">Mazzei et al. 2011</xref>), where the species probably develops on <tp:taxon-name><tp:taxon-name-part taxon-name-part-type="genus">Pinus</tp:taxon-name-part> <tp:taxon-name-part taxon-name-part-type="species">nigra</tp:taxon-name-part> <tp:taxon-name-part taxon-name-part-type="infraspecific-rank">ssp.</tp:taxon-name-part> <tp:taxon-name-part taxon-name-part-type="subspecies">laricio</tp:taxon-name-part></tp:taxon-name> Maire. This same host plant for <italic><tp:taxon-name><tp:taxon-name-part taxon-name-part-type="genus">Stephanopachys</tp:taxon-name-part> <tp:taxon-name-part taxon-name-part-type="species">quadricollis</tp:taxon-name-part></tp:taxon-name></italic> was also recorded by <xref ref-type="bibr" rid="B69">Sainte-Claire Deville (1914</xref>: 545) in Corsica. From a conservation point of view, <italic><tp:taxon-name><tp:taxon-name-part taxon-name-part-type="genus">Stephanopachys</tp:taxon-name-part> <tp:taxon-name-part taxon-name-part-type="species">quadricollis</tp:taxon-name-part></tp:taxon-name></italic> is known from other Italian localities such as Pollino and Portofino which are already designated as protected areas and this should therefore contribute towards the survival of this species in Italy.</p><p>It must be underlined that <xref ref-type="bibr" rid="B32">Heyden (1891</xref>: 468) erroneously considered <italic><tp:taxon-name><tp:taxon-name-part taxon-name-part-type="genus">Stephanopachys</tp:taxon-name-part> <tp:taxon-name-part taxon-name-part-type="species">quadricollis</tp:taxon-name-part></tp:taxon-name></italic> as a synonym of <italic><tp:taxon-name><tp:taxon-name-part taxon-name-part-type="genus">Stephanopachys</tp:taxon-name-part> <tp:taxon-name-part taxon-name-part-type="species">substriatus</tp:taxon-name-part></tp:taxon-name></italic> (Paykull, 1800), and attributed the description of the former to “Frm.Ab’. 1879. 83. [= Fairmaire, 1879: 83, L’Abeille])”. Later, he (<xref ref-type="bibr" rid="B33">Heyden 1906</xref>: 421) citing <xref ref-type="bibr" rid="B39">Lesne (1897</xref>: 339), listed correctly <italic><tp:taxon-name><tp:taxon-name-part taxon-name-part-type="genus">Stephanopachys</tp:taxon-name-part></tp:taxon-name></italic> “<italic><tp:taxon-name><tp:taxon-name-part taxon-name-part-type="species">quadricollis</tp:taxon-name-part></tp:taxon-name></italic> Mars. Ab’. 1879. 83 [= <xref ref-type="bibr" rid="B54">Marseul 1879</xref>: 83]” as a valid species. Fairmaire was indicated as the one who described this species as “(Fairmaire, 1878)” by various recent authors (<xref ref-type="bibr" rid="B10">Borowski 2007</xref>, <xref ref-type="bibr" rid="B5">Baena and Zuzarte 2013</xref>, <xref ref-type="bibr" rid="B57">Nardi et al. 2014</xref>, <xref ref-type="bibr" rid="B12">Borowski and Węgrzynowicz 2012</xref>, <xref ref-type="bibr" rid="B58">Nardi et al. 2015</xref>) or as “(Fairmaire in Marseul, 1878)” by others (<xref ref-type="bibr" rid="B11">Borowski and Węgrzynowicz 2007</xref>, <xref ref-type="bibr" rid="B47">Liu 2010</xref>). Nevertheless, this authorship is erroneous, since, this species was described by <xref ref-type="bibr" rid="B54">Marseul (1879</xref>: 83), as “<italic><tp:taxon-name><tp:taxon-name-part taxon-name-part-type="genus">Dinoderus</tp:taxon-name-part></tp:taxon-name> 4-collis</italic> Fairm.”, who also wrote: “Discovered by M. Lamey, and described by M. Leon Fairmaire, I do not know where” [translated]. Probably, the material described by <xref ref-type="bibr" rid="B54">Marseul (1879)</xref> was labeled as “<italic><tp:taxon-name><tp:taxon-name-part taxon-name-part-type="genus">Dinoderus</tp:taxon-name-part></tp:taxon-name> 4-collis</italic> Fairm.”, but this was an unpublished name. In fact, <xref ref-type="bibr" rid="B9">Bedel (1894</xref>: 149, footnote 3) wrote: “This species [= <italic><tp:taxon-name><tp:taxon-name-part taxon-name-part-type="genus">Stephanopachys</tp:taxon-name-part> <tp:taxon-name-part taxon-name-part-type="species">quadricollis</tp:taxon-name-part></tp:taxon-name></italic> Mars.] was never described by Fairmaire; its first description appeared on <italic>L’ Abeille</italic>, XVIII, Nouv. [2], p. 83 (1878). I saw the <italic>type</italic> [see also <xref ref-type="bibr" rid="B82">Vrydagh (1962</xref>: 6)] of S. de Marseul, belonging to M. A. Lamey” [translated]. This opinion was followed by almost all other authors (e.g. <xref ref-type="bibr" rid="B39">Lesne 1897</xref>, <xref ref-type="bibr" rid="B72">Schilsky 1899</xref>, <xref ref-type="bibr" rid="B40">Lesne 1901</xref>, <xref ref-type="bibr" rid="B23">Ganglbauer 1904</xref>, <xref ref-type="bibr" rid="B41">Lesne 1904</xref>, <xref ref-type="bibr" rid="B42">1905</xref>, <xref ref-type="bibr" rid="B33">Heyden 1906</xref>, <xref ref-type="bibr" rid="B43">Lesne 1909</xref>, <xref ref-type="bibr" rid="B68">Sainte-Claire Deville 1910</xref>, <xref ref-type="bibr" rid="B69">1914</xref>, <xref ref-type="bibr" rid="B18">Corrêa De Barros 1924</xref>, <xref ref-type="bibr" rid="B84">Winkler 1927</xref>, <xref ref-type="bibr" rid="B52">Luigioni 1929</xref>, <xref ref-type="bibr" rid="B64">Porta 1929</xref>, <xref ref-type="bibr" rid="B65">Portevin 1931</xref>, <xref ref-type="bibr" rid="B63">Peyerimhoff 1933</xref>, <xref ref-type="bibr" rid="B60">Normand 1936</xref>, Sainte-Claire Deville 1937, <xref ref-type="bibr" rid="B45">Lesne 1938</xref>, <xref ref-type="bibr" rid="B46">1939</xref>, <xref ref-type="bibr" rid="B73">Seabra 1943</xref>, as <italic><tp:taxon-name><tp:taxon-name-part taxon-name-part-type="genus">Stephanopachys</tp:taxon-name-part> <tp:taxon-name-part taxon-name-part-type="species">quadricollis</tp:taxon-name-part></tp:taxon-name></italic> Marsh. [sic!], <xref ref-type="bibr" rid="B61">Novak 1952</xref>, <xref ref-type="bibr" rid="B20">Español 1955</xref>, <xref ref-type="bibr" rid="B36">Kocher 1956</xref>, <xref ref-type="bibr" rid="B79">Vrydagh 1956</xref>, <xref ref-type="bibr" rid="B80">1960</xref>, <xref ref-type="bibr" rid="B81">1961</xref>, <xref ref-type="bibr" rid="B82">1962</xref>, <xref ref-type="bibr" rid="B21">Español 1965</xref>, <xref ref-type="bibr" rid="B22">1974</xref>, <xref ref-type="bibr" rid="B29">Halperin and Damoiseau 1980</xref>, <xref ref-type="bibr" rid="B51">Lucht 1987</xref>, <xref ref-type="bibr" rid="B4">Audisio et al. 1995</xref>, <xref ref-type="bibr" rid="B53">Lundberg 1995</xref>, <xref ref-type="bibr" rid="B74">Sparacio 1997</xref>, <xref ref-type="bibr" rid="B56">Nardi 2004</xref>, <xref ref-type="bibr" rid="B83">Walker 2005</xref>, <xref ref-type="bibr" rid="B6">Bahillo de la Puebla et al. 2007</xref>, <xref ref-type="bibr" rid="B13">Brin et al. 2011</xref>, <xref ref-type="bibr" rid="B16">Brustel et al. 2013</xref>, <xref ref-type="bibr" rid="B14">Brustel 2014</xref>, <xref ref-type="bibr" rid="B15">Brustel and Aberlenc 2014</xref>), nevertheless as stated by <xref ref-type="bibr" rid="B32">Heyden (1891</xref>, <xref ref-type="bibr" rid="B33">1906</xref>) and by other authors (<xref ref-type="bibr" rid="B49">López-Colón 2000</xref>, <xref ref-type="bibr" rid="B50">López-Colón et. al. 2001</xref>, <xref ref-type="bibr" rid="B25">Grosso-Silva 2005</xref>), the year when <italic><tp:taxon-name><tp:taxon-name-part taxon-name-part-type="genus">Stephanopachys</tp:taxon-name-part> <tp:taxon-name-part taxon-name-part-type="species">quadricollis</tp:taxon-name-part></tp:taxon-name></italic> was described <!--PageBreak-->is 1879 and not 1878. The year 1878 was included in the title of number 21 of the section “Nouvelles et Faits divers de L’Abeille” that includes the original description of this species (<xref ref-type="bibr" rid="B54">Marseul 1879</xref>). Numbers 18–25 of this section belong to volume 17 of 1879 and this information is also reported in the “Tables of Contents” [translated] of the same volume.</p><p>Finally, <xref ref-type="bibr" rid="B36">Kocher (1956</xref>: 114) published an unjustified emendation (<xref ref-type="bibr" rid="B34">ICZN 1999</xref>, art. 33.2.1) of <italic><tp:taxon-name><tp:taxon-name-part taxon-name-part-type="genus">Stephanopachys</tp:taxon-name-part> <tp:taxon-name-part taxon-name-part-type="species">quadricollis</tp:taxon-name-part></tp:taxon-name></italic>: “<italic><tp:taxon-name><tp:taxon-name-part taxon-name-part-type="genus">Stephanopachys</tp:taxon-name-part> <tp:taxon-name-part taxon-name-part-type="species">quadraticollis</tp:taxon-name-part></tp:taxon-name></italic> (err. <italic><tp:taxon-name><tp:taxon-name-part taxon-name-part-type="species">quadricollis</tp:taxon-name-part></tp:taxon-name></italic>) Mars.”. Unfortunately, this name is an available one (<xref ref-type="bibr" rid="B34">ICZN 1999</xref>, art. 19.1) and so the following synonymy is here established: <italic><tp:taxon-name><tp:taxon-name-part taxon-name-part-type="genus">Stephanopachys</tp:taxon-name-part> <tp:taxon-name-part taxon-name-part-type="species">quadricollis</tp:taxon-name-part></tp:taxon-name></italic> (Marseul, 1879: 83) = <italic><tp:taxon-name><tp:taxon-name-part taxon-name-part-type="genus">Stephanopachys</tp:taxon-name-part> <tp:taxon-name-part taxon-name-part-type="species">quadraticollis</tp:taxon-name-part></tp:taxon-name></italic> Kocher, 1956: 114, <bold>syn. n.</bold></p></tp:treatment-sec><ref-list><ref id="B10"><mixed-citation xmlns:xlink="http://www.w3.org/1999/xlink" xlink:type="simple">
          <person-group><name name-style="western"><surname>Borowski</surname><given-names>J</given-names></name></person-group> (<year>2007</year>) <article-title>Family <tp:taxon-name><tp:taxon-name-part taxon-name-part-type="family">Bostrichidae</tp:taxon-name-part></tp:taxon-name> Latreille, 1802.</article-title> In: <person-group><name name-style="western"><surname>Löbl</surname><given-names>I</given-names></name><name name-style="western"><surname>Smetana</surname><given-names>A</given-names></name></person-group> (<role>Eds</role>) <source>Catalogue of Palaearctic <tp:taxon-name><tp:taxon-name-part taxon-name-part-type="order">Coleoptera</tp:taxon-name-part></tp:taxon-name>, <tp:taxon-name><tp:taxon-name-part taxon-name-part-type="superfamily">Elateroidea</tp:taxon-name-part></tp:taxon-name>, <tp:taxon-name><tp:taxon-name-part taxon-name-part-type="superfamily">Derodontoidea</tp:taxon-name-part></tp:taxon-name>, <tp:taxon-name><tp:taxon-name-part taxon-name-part-type="superfamily">Bostrichoidea</tp:taxon-name-part></tp:taxon-name>, <tp:taxon-name><tp:taxon-name-part taxon-name-part-type="superfamily">Lymexyloidea</tp:taxon-name-part></tp:taxon-name>, <tp:taxon-name><tp:taxon-name-part taxon-name-part-type="superfamily">Cleroidea</tp:taxon-name-part></tp:taxon-name>, <tp:taxon-name><tp:taxon-name-part taxon-name-part-type="superfamily">Cucujoidea</tp:taxon-name-part></tp:taxon-name></source>, <volume>Volume 4</volume>. <publisher-name>Apollo Books</publisher-name>, <publisher-loc>Stenstrup</publisher-loc>, <fpage>320</fpage>–<lpage>328</lpage></mixed-citation></ref><ref id="B11"><mixed-citation xmlns:xlink="http://www.w3.org/1999/xlink" xlink:type="simple">
          <person-group><name name-style="western"><surname>Borowski</surname><given-names>J</given-names></name><name name-style="western"><surname>Węgrzynowicz</surname><given-names>P</given-names></name></person-group> (<year>2007</year>) <source>World catalogue of <tp:taxon-name><tp:taxon-name-part taxon-name-part-type="family">Bostrichidae</tp:taxon-name-part></tp:taxon-name> (<tp:taxon-name><tp:taxon-name-part taxon-name-part-type="order">Coleoptera</tp:taxon-name-part></tp:taxon-name>).</source> <publisher-name>Mantis Publishing</publisher-name>, <publisher-loc>Olsztyn</publisher-loc>, <size units="page">248 pp</size>.</mixed-citation></ref><ref id="B12"><mixed-citation xmlns:xlink="http://www.w3.org/1999/xlink" xlink:type="simple">
          <person-group><name name-style="western"><surname>Borowski</surname><given-names>J</given-names></name><name name-style="western"><surname>Węgrzynowicz</surname><given-names>P</given-names></name></person-group> (<year>2012</year>) <source>The Powderpost Beetles of the World (<tp:taxon-name><tp:taxon-name-part taxon-name-part-type="order">Coleoptera</tp:taxon-name-part></tp:taxon-name>: <tp:taxon-name><tp:taxon-name-part taxon-name-part-type="family">Bostrichidae</tp:taxon-name-part></tp:taxon-name>). Keys for Identification of Species</source>. <volume>Vol. 1</volume>. <publisher-name>Wydawnictwo Mantis</publisher-name>, <publisher-loc>Olsztyn</publisher-loc>, <size units="page">461 pp</size>. <comment>[16 plates]</comment></mixed-citation></ref><ref id="B29"><mixed-citation xmlns:xlink="http://www.w3.org/1999/xlink" xlink:type="simple">
          <person-group><name name-style="western"><surname>Halperin</surname><given-names>J</given-names></name><name name-style="western"><surname>Damoiseau</surname><given-names>R</given-names></name></person-group> (<year>1980</year>) <article-title>The bostrychid beetles (<tp:taxon-name><tp:taxon-name-part taxon-name-part-type="order">Coleoptera</tp:taxon-name-part></tp:taxon-name>) of Israel.</article-title> <source>Israel Journal of Entomology</source> <volume>14</volume>: <fpage>47</fpage>–<lpage>53</lpage>.</mixed-citation></ref><ref id="B56"><mixed-citation xmlns:xlink="http://www.w3.org/1999/xlink" xlink:type="simple">
          <person-group><name name-style="western"><surname>Nardi</surname><given-names>G</given-names></name></person-group> (<year>2004</year>) <article-title>Fauna Europaea: <tp:taxon-name><tp:taxon-name-part taxon-name-part-type="family">Bostrichidae</tp:taxon-name-part></tp:taxon-name>.</article-title> In: <person-group><name name-style="western"><surname>Audisio</surname><given-names>P</given-names></name></person-group> (<role>Ed.</role>) <issue-title>Fauna Europaea: Coleoptera 2, Beetles</issue-title>. <source>Fauna Europaea version 2.6.2</source>. <ext-link xlink:type="simple" ext-link-type="uri" xlink:href="http://www.faunaeur.org">http://www.faunaeur.org</ext-link> [<date-in-citation content-type="access-date">accessed 26 February 2015</date-in-citation>, <date-in-citation content-type="update-date">last update 29 August 2013</date-in-citation>]</mixed-citation></ref><ref id="B16"><mixed-citation xmlns:xlink="http://www.w3.org/1999/xlink" xlink:type="simple">
          <person-group><name name-style="western"><surname>Brustel</surname><given-names>H</given-names></name><name name-style="western"><surname>Gouix</surname><given-names>N</given-names></name><name name-style="western"><surname>Bouyon</surname><given-names>H</given-names></name><name name-style="western"><surname>Rogé</surname><given-names>J</given-names></name></person-group> (<year>2013</year>) <article-title>Les <italic><tp:taxon-name><tp:taxon-name-part taxon-name-part-type="genus">Stephanopachys</tp:taxon-name-part></tp:taxon-name></italic> de la faune ouest-paléarctique (<tp:taxon-name><tp:taxon-name-part taxon-name-part-type="order">Coleoptera</tp:taxon-name-part></tp:taxon-name> <tp:taxon-name><tp:taxon-name-part taxon-name-part-type="family">Bostrichidae</tp:taxon-name-part></tp:taxon-name>) : distribution et reconnaissance des trois espèces françaises au service de l’application de la directive Habitats, Faune, Flore.</article-title> <source>L’Entomologiste</source> <volume>69</volume>(<issue>1</issue>): <fpage>41</fpage>–<lpage>50</lpage>.</mixed-citation></ref><ref id="B53"><mixed-citation xmlns:xlink="http://www.w3.org/1999/xlink" xlink:type="simple">
          <person-group><name name-style="western"><surname>Lundberg</surname><given-names>S</given-names></name></person-group> (<year>1995</year>) <source>Catalogus coleopterorum Sueciae</source>. <publisher-name>Naturhistoriska Riksmuseet &amp; Entomologiska Föreningen</publisher-name>, <publisher-loc>Stockholm</publisher-loc>, <size units="page">122 unnumbered pp</size>.</mixed-citation></ref><ref id="B83"><mixed-citation xmlns:xlink="http://www.w3.org/1999/xlink" xlink:type="simple">
          <person-group><name name-style="western"><surname>Walker</surname><given-names>K</given-names></name></person-group> (<year>2005</year>) <article-title>Auger beetle (<italic><tp:taxon-name><tp:taxon-name-part taxon-name-part-type="genus">Stephanopachys</tp:taxon-name-part> <tp:taxon-name-part taxon-name-part-type="species">quadricollis</tp:taxon-name-part></tp:taxon-name></italic>) Updated on 10/21/2011.</article-title> <source>PaDIL (Pest and Diseases Image Library)</source> - <ext-link xlink:type="simple" ext-link-type="uri" xlink:href="http://www.padil.gov.au">http://www.padil.gov.au</ext-link></mixed-citation></ref><ref id="B48"><mixed-citation xmlns:xlink="http://www.w3.org/1999/xlink" xlink:type="simple">
          <person-group><name name-style="western"><surname>Liu</surname><given-names>L-Y</given-names></name><name name-style="western"><surname>Schönitzer</surname><given-names>K</given-names></name><name name-style="western"><surname>Yang</surname><given-names>J-T</given-names></name></person-group> (<year>2008</year>) <article-title>A review of the literature on the life history of <tp:taxon-name><tp:taxon-name-part taxon-name-part-type="family">Bostrichidae</tp:taxon-name-part></tp:taxon-name> (<tp:taxon-name><tp:taxon-name-part taxon-name-part-type="order">Coleoptera</tp:taxon-name-part></tp:taxon-name>).</article-title> <source>Mitteilungen der Münchner Entomologischen Gesellschaft</source> <volume>98</volume>: <fpage>91</fpage>–<lpage>97</lpage>.</mixed-citation></ref><ref id="B44"><mixed-citation xmlns:xlink="http://www.w3.org/1999/xlink" xlink:type="simple">
          <person-group><name name-style="western"><surname>Lesne</surname><given-names>P</given-names></name></person-group> (<year>1911</year>) <article-title>Le régime alimentaire des Bostrichides [Col.].</article-title> <source>Bulletin de la Société Entomologique de France</source> <volume>1911</volume>: <fpage>135</fpage>–<lpage>138</lpage>.</mixed-citation></ref><ref id="B38"><mixed-citation xmlns:xlink="http://www.w3.org/1999/xlink" xlink:type="simple">
          <person-group><name name-style="western"><surname>Lawrence</surname><given-names>JF</given-names></name></person-group> (<year>2010</year>) <article-title>6.3. <tp:taxon-name><tp:taxon-name-part taxon-name-part-type="family">Bostrichidae</tp:taxon-name-part></tp:taxon-name> Latreille, 1802.</article-title> In: <person-group><name name-style="western"><surname>Leschen</surname><given-names>RAB</given-names></name><name name-style="western"><surname>Beutel</surname><given-names>RG</given-names></name><name name-style="western"><surname>Lawrence</surname><given-names>JF</given-names></name></person-group> (<role>Eds</role>) <source>Handbook of Zoology, <tp:taxon-name><tp:taxon-name-part taxon-name-part-type="order">Coleoptera</tp:taxon-name-part></tp:taxon-name> Vol. 2: Morphology and Systematics (<tp:taxon-name><tp:taxon-name-part taxon-name-part-type="superfamily">Elateroidea</tp:taxon-name-part></tp:taxon-name>, Bostrichformia, <tp:taxon-name><tp:taxon-name-part taxon-name-part-type="infraorder">Cucujiformia</tp:taxon-name-part></tp:taxon-name> partim)</source>. <publisher-name>Walter de Gruyter</publisher-name>, <publisher-loc>Berlin</publisher-loc>, <fpage>209</fpage>–<lpage>217</lpage>.</mixed-citation></ref><ref id="B76"><mixed-citation xmlns:xlink="http://www.w3.org/1999/xlink" xlink:type="simple">
          <person-group><name name-style="western"><surname>Tonkel</surname><given-names>KC</given-names></name><name name-style="western"><surname>Rector</surname><given-names>BG</given-names></name><name name-style="western"><surname>Longland</surname><given-names>WS</given-names></name></person-group> (<year>2014</year>) <article-title><italic><tp:taxon-name><tp:taxon-name-part taxon-name-part-type="genus">Stephanopachys</tp:taxon-name-part> <tp:taxon-name-part taxon-name-part-type="species">conicola</tp:taxon-name-part></tp:taxon-name></italic> Fisher (<tp:taxon-name><tp:taxon-name-part taxon-name-part-type="order">Coleoptera</tp:taxon-name-part></tp:taxon-name>: <tp:taxon-name><tp:taxon-name-part taxon-name-part-type="family">Bostrichidae</tp:taxon-name-part></tp:taxon-name>) feeding on decaying Western Juniper (<italic><tp:taxon-name><tp:taxon-name-part taxon-name-part-type="genus">Juniperus</tp:taxon-name-part> <tp:taxon-name-part taxon-name-part-type="species">occidentalis</tp:taxon-name-part></tp:taxon-name></italic> Hooker) berries: a novel association for <tp:taxon-name><tp:taxon-name-part taxon-name-part-type="family">Bostrichidae</tp:taxon-name-part></tp:taxon-name>.</article-title> <source>The Coleopterists Bulletin</source> <volume>68</volume>(<issue>3</issue>): <fpage>403</fpage>–<lpage>406</lpage>. doi: <ext-link xlink:type="simple" ext-link-type="doi" xlink:href="10.1649/072.068.0311">10.1649/072.068.0311</ext-link></mixed-citation></ref><ref id="B36"><mixed-citation xmlns:xlink="http://www.w3.org/1999/xlink" xlink:type="simple">
          <person-group><name name-style="western"><surname>Kocher</surname><given-names>L</given-names></name></person-group> (<year>1956</year>) <article-title>Catalogue commenté des Coléoptères du Maroc, fascicule IV. Clavicornes et groupes voisins.</article-title> <source>Travaux de l’Institut Scientifique Chérifien</source>, <series>Série zoologie</series> <volume>11</volume>: <fpage>1</fpage>–<lpage>136</lpage>.</mixed-citation></ref><ref id="B1"><mixed-citation xmlns:xlink="http://www.w3.org/1999/xlink" xlink:type="simple">
          <person-group><name name-style="western"><surname>Angelini</surname><given-names>F</given-names></name></person-group> (<year>1986</year>) <article-title>Coleotterofauna del Massiccio del Pollino (Basilicata–Calabria) (<tp:taxon-name><tp:taxon-name-part taxon-name-part-type="order">Coleoptera</tp:taxon-name-part></tp:taxon-name>).</article-title> <source>Entomologica</source> <volume>21</volume>: <fpage>37</fpage>–<lpage>125</lpage>.</mixed-citation></ref><ref id="B3"><mixed-citation xmlns:xlink="http://www.w3.org/1999/xlink" xlink:type="simple">
          <person-group><name name-style="western"><surname>Angelini</surname><given-names>F</given-names></name></person-group> (<year>1991</year>) <article-title>Coleotterofauna dell’Altipiano della Sila (Calabria, Italia) (<tp:taxon-name><tp:taxon-name-part taxon-name-part-type="order">Coleoptera</tp:taxon-name-part></tp:taxon-name>).</article-title> <source>Memorie della Società entomologica italiana</source> <volume>70</volume>(<issue>1</issue>): <fpage>171</fpage>–<lpage>254</lpage>.</mixed-citation></ref><ref id="B6"><mixed-citation xmlns:xlink="http://www.w3.org/1999/xlink" xlink:type="simple">
          <person-group><name name-style="western"><surname>Bahillo de la Puebla</surname><given-names>P</given-names></name><name name-style="western"><surname>López-Colón</surname><given-names>JI</given-names></name><name name-style="western"><surname>Baena</surname><given-names>M</given-names></name></person-group> (<year>2007</year>) <article-title>Los <tp:taxon-name><tp:taxon-name-part taxon-name-part-type="family">Bostrichidae</tp:taxon-name-part></tp:taxon-name> Latreille, 1802 de la fauna ibero-balear (<tp:taxon-name><tp:taxon-name-part taxon-name-part-type="order">Coleoptera</tp:taxon-name-part></tp:taxon-name>).</article-title> <source>Heteropterus Revista de Entomologia</source> <volume>7</volume>(<issue>2</issue>): <fpage>147</fpage>–<lpage>227</lpage>.</mixed-citation></ref><ref id="B62"><mixed-citation xmlns:xlink="http://www.w3.org/1999/xlink" xlink:type="simple">
          <person-group><name name-style="western"><surname>Perris</surname><given-names>É</given-names></name></person-group> (<year>1862</year>) <article-title>Histoire des insectes du Pin maritime. Supplément aux Coléoptères et rectifications.</article-title> <source>Annales de la Société Entomologique de France</source> (<volume-series>4</volume-series>) <volume>2</volume>: <fpage>173</fpage>–<lpage>243</lpage>.</mixed-citation></ref><ref id="B39"><mixed-citation xmlns:xlink="http://www.w3.org/1999/xlink" xlink:type="simple">
          <person-group><name name-style="western"><surname>Lesne</surname><given-names>P</given-names></name></person-group> (<year>1897</year>) <article-title>Revision des Coléoptères de la famille des <tp:taxon-name><tp:taxon-name-part taxon-name-part-type="family">Bostrychidae</tp:taxon-name-part></tp:taxon-name>. 2<sup>e</sup> Mémoire. Bostrychides Hypocéphales. <tp:taxon-name><tp:taxon-name-part taxon-name-part-type="subfamily">Dinoderinae</tp:taxon-name-part></tp:taxon-name>.</article-title> <source>Annales de la Société Entomologique de France</source> <volume>66</volume>: <fpage>319</fpage>–<lpage>350</lpage>.</mixed-citation></ref><ref id="B67"><mixed-citation xmlns:xlink="http://www.w3.org/1999/xlink" xlink:type="simple">
          <person-group><name name-style="western"><surname>Sahlberg</surname><given-names>J</given-names></name></person-group> (<year>1913b</year>) <article-title><tp:taxon-name><tp:taxon-name-part taxon-name-part-type="order">Coleoptera</tp:taxon-name-part></tp:taxon-name> mediterranea orientalia, quae in Aegypto, Palaestina, Syria, Caramania atque in Anatolia occidentali anno 1904 collegerunt John Sahlberg et Unio Saalas.</article-title> <source>Öfversigt af Finska Vetenskaps-Societetens Förhandlingar</source> <volume>55A</volume>(<issue>19</issue>): <fpage>1</fpage>–<lpage>281</lpage>.</mixed-citation></ref><ref id="B20"><mixed-citation xmlns:xlink="http://www.w3.org/1999/xlink" xlink:type="simple">
          <person-group><name name-style="western"><surname>Español</surname><given-names>F</given-names></name></person-group> (<year>1955</year>) <article-title>Los bostríquidos de Cataluña y Baleares (Col. <tp:taxon-name><tp:taxon-name-part taxon-name-part-type="superfamily">Cucujoidea</tp:taxon-name-part></tp:taxon-name>).</article-title> <source>Publicaciones del Instituto de Biología Aplicada</source> <volume>21</volume>: <fpage>107</fpage>–<lpage>135</lpage>.</mixed-citation></ref><ref id="B21"><mixed-citation xmlns:xlink="http://www.w3.org/1999/xlink" xlink:type="simple">
          <person-group><name name-style="western"><surname>Español</surname><given-names>F</given-names></name></person-group> (<year>1965</year>) <article-title>Coleópteros xilófilos observados sobre <italic><tp:taxon-name><tp:taxon-name-part taxon-name-part-type="genus">Pinus</tp:taxon-name-part> <tp:taxon-name-part taxon-name-part-type="species">pinaster</tp:taxon-name-part></tp:taxon-name></italic> en la Sierra de Espadán (Castellón).</article-title> <source>Boletín del Servicio de Plagas Forestales</source> <volume>8</volume>(<issue>16</issue>): <fpage>110</fpage>–<lpage>114</lpage>.</mixed-citation></ref><ref id="B41"><mixed-citation xmlns:xlink="http://www.w3.org/1999/xlink" xlink:type="simple">
          <person-group><name name-style="western"><surname>Lesne</surname><given-names>P</given-names></name></person-group> (<year>1904</year>) <article-title>Supplément au Synopsis des Bostrychides Paléartiques.</article-title> <source>L’Abeille, Journal d’Entomologie</source> <volume>30</volume>[<issue>1900–1906</issue>]: <fpage>153</fpage>–<lpage>168</lpage>.</mixed-citation></ref><ref id="B31"><mixed-citation xmlns:xlink="http://www.w3.org/1999/xlink" xlink:type="simple">
          <person-group><name name-style="western"><surname>Heqvist</surname><given-names>K-J</given-names></name></person-group> (<year>1959</year>) <article-title>Notes on <tp:taxon-name><tp:taxon-name-part taxon-name-part-type="superfamily">Chalcidoidea</tp:taxon-name-part></tp:taxon-name>. VI Description of two new species and the male of <italic><tp:taxon-name><tp:taxon-name-part taxon-name-part-type="genus">Dasyneurophaga</tp:taxon-name-part> <tp:taxon-name-part taxon-name-part-type="species">japonica</tp:taxon-name-part></tp:taxon-name></italic> Heqv. (<tp:taxon-name><tp:taxon-name-part taxon-name-part-type="family">Eulophidae</tp:taxon-name-part></tp:taxon-name> and <tp:taxon-name><tp:taxon-name-part taxon-name-part-type="family">Pteromalidae</tp:taxon-name-part></tp:taxon-name>).</article-title> <source>Entomologisk tidskrift</source> <volume>80</volume>: <fpage>140</fpage>–<lpage>145</lpage>.</mixed-citation></ref><ref id="B71"><mixed-citation xmlns:xlink="http://www.w3.org/1999/xlink" xlink:type="simple">
          <person-group><name name-style="western"><surname>Schauff</surname><given-names>ME</given-names></name></person-group> (<year>1988</year>) <article-title>The species of <italic><tp:taxon-name><tp:taxon-name-part taxon-name-part-type="genus">Entedon</tp:taxon-name-part></tp:taxon-name></italic> in America North of Mexico (<tp:taxon-name><tp:taxon-name-part taxon-name-part-type="order">Hymenoptera</tp:taxon-name-part></tp:taxon-name>: <tp:taxon-name><tp:taxon-name-part taxon-name-part-type="family">Eulophidae</tp:taxon-name-part></tp:taxon-name>).</article-title> <source>Journal of the New York Entomological Society</source> <volume>96</volume>(<issue>1</issue>): <fpage>30</fpage>–<lpage>62</lpage>.</mixed-citation></ref><ref id="B26"><mixed-citation xmlns:xlink="http://www.w3.org/1999/xlink" xlink:type="simple">
          <person-group><name name-style="western"><surname>Gumovsky</surname><given-names>AV</given-names></name></person-group> (<year>2010</year>) <article-title>A Record of <italic><tp:taxon-name><tp:taxon-name-part taxon-name-part-type="genus">Sinoxylon</tp:taxon-name-part> <tp:taxon-name-part taxon-name-part-type="species">anale</tp:taxon-name-part></tp:taxon-name></italic> Lesne in Ukraine with Notes on False Powder-Post Beetles (<tp:taxon-name><tp:taxon-name-part taxon-name-part-type="order">Coleoptera</tp:taxon-name-part></tp:taxon-name>: <tp:taxon-name><tp:taxon-name-part taxon-name-part-type="family">Bostrichidae</tp:taxon-name-part></tp:taxon-name>) and their Chalcidoid Parasitoids (<tp:taxon-name><tp:taxon-name-part taxon-name-part-type="order">Hymenoptera</tp:taxon-name-part></tp:taxon-name>).</article-title> <source>Ukrainska Entomofaunistika</source> <volume>1</volume>(<issue>2</issue>): <fpage>1</fpage>–<lpage>8</lpage>.</mixed-citation></ref><ref id="B72"><mixed-citation xmlns:xlink="http://www.w3.org/1999/xlink" xlink:type="simple">
          <person-group><name name-style="western"><surname>Schilsky</surname><given-names>J</given-names></name></person-group> (<year>1899</year>) <article-title>Die Käfer Europa’s. Nach der Natur beschrieben von Dr. H.C. Küster und Dr. G. Kraatz. Fortgesetzt von J. Schilsky.</article-title> <source>Bauer und Raspe (Emil Küster)</source> <volume>36</volume>: <fpage>1</fpage>–<lpage>357</lpage>.</mixed-citation></ref><ref id="B40"><mixed-citation xmlns:xlink="http://www.w3.org/1999/xlink" xlink:type="simple">
          <person-group><name name-style="western"><surname>Lesne</surname><given-names>P</given-names></name></person-group> (<year>1901</year>) <article-title>Synopsis des Bostrychides paléartiques.</article-title> <source>L’Abeille, Journal d’Entomologie</source> <volume>30</volume>(<issue>1900–1906</issue>): <fpage>73</fpage>–<lpage>136</lpage>.</mixed-citation></ref><ref id="B52"><mixed-citation xmlns:xlink="http://www.w3.org/1999/xlink" xlink:type="simple">
          <person-group><name name-style="western"><surname>Luigioni</surname><given-names>P</given-names></name></person-group> (<year>1929</year>) <article-title>I Coleotteri d’Italia. Catalogo sinonimico-topografico-bibliografico.</article-title> <source>Memorie della Pontificia Accademia delle Scienze, I Nuovi Lincei</source> (<volume-series>2</volume-series>) <volume>13</volume>:<size units="page"> [4 +] 1–1159 [+ 1]</size>.</mixed-citation></ref><ref id="B64"><mixed-citation xmlns:xlink="http://www.w3.org/1999/xlink" xlink:type="simple">
          <person-group><name name-style="western"><surname>Porta</surname><given-names>A</given-names></name></person-group> (<year>1929</year>) <source>Fauna Coleopterorum Italica. III. Diversicornia.</source> <publisher-name>Stabilimento Tipografico Piacentino</publisher-name>, <publisher-loc>Piacenza</publisher-loc>, <size units="page">466 pp</size>.</mixed-citation></ref><ref id="B78"><mixed-citation xmlns:xlink="http://www.w3.org/1999/xlink" xlink:type="simple">
          <person-group><name name-style="western"><surname>Vitale</surname><given-names>F</given-names></name></person-group> (<year>1928</year>) <article-title>Coleotteri nuovi o poco conosciuti di Sicilia.</article-title> <source>Memorie della Società entomologica italiana</source> <volume>6</volume> [<issue>1927</issue>]: <fpage>44</fpage>–<lpage>54</lpage>.</mixed-citation></ref><ref id="B4"><mixed-citation xmlns:xlink="http://www.w3.org/1999/xlink" xlink:type="simple">
          <person-group><name name-style="western"><surname>Audisio</surname><given-names>P</given-names></name><name name-style="western"><surname>Gobbi</surname><given-names>G</given-names></name><name name-style="western"><surname>Liberti</surname><given-names>G</given-names></name><name name-style="western"><surname>Nardi</surname><given-names>G</given-names></name></person-group> (<year>1995</year>) <article-title><tp:taxon-name><tp:taxon-name-part taxon-name-part-type="order">Coleoptera</tp:taxon-name-part></tp:taxon-name> <tp:taxon-name><tp:taxon-name-part taxon-name-part-type="suborder">Polyphaga</tp:taxon-name-part></tp:taxon-name> IX (<tp:taxon-name><tp:taxon-name-part taxon-name-part-type="superfamily">Bostrichoidea</tp:taxon-name-part></tp:taxon-name>, <tp:taxon-name><tp:taxon-name-part taxon-name-part-type="superfamily">Cleroidea</tp:taxon-name-part></tp:taxon-name>, <tp:taxon-name><tp:taxon-name-part taxon-name-part-type="superfamily">Lymexyloidea</tp:taxon-name-part></tp:taxon-name>).</article-title> In: <person-group><name name-style="western"><surname>Minelli</surname><given-names>A</given-names></name><name name-style="western"><surname>Ruffo</surname><given-names>S</given-names></name><name name-style="western"><surname>La Posta</surname><given-names>S</given-names></name></person-group> (<role>Eds</role>) <source>Checklist delle specie della fauna italiana</source>, <volume>54</volume>. <publisher-name>Calderini</publisher-name>, <publisher-loc>Bologna</publisher-loc>, <fpage>1</fpage>–<lpage>29</lpage>.</mixed-citation></ref><ref id="B74"><mixed-citation xmlns:xlink="http://www.w3.org/1999/xlink" xlink:type="simple">
          <person-group><name name-style="western"><surname>Sparacio</surname><given-names>I</given-names></name></person-group> (<year>1997</year>) <source>Mediterraneo 4. Coleotteri di Sicilia. Parte seconda.</source> <publisher-name>L’Epos</publisher-name>, <publisher-loc>Palermo</publisher-loc>, <size units="page">208 pp</size>.</mixed-citation></ref><ref id="B7"><mixed-citation xmlns:xlink="http://www.w3.org/1999/xlink" xlink:type="simple">
          <person-group><name name-style="western"><surname>Baudi</surname><given-names>F</given-names></name></person-group> (<year>1873</year>) <article-title>Catalogo dei Dascillidi, Malacodermi e Teredili della Fauna europea e circummediterranea appartenenti alle collezioni del Museo Civico di Genova.</article-title> <source>Annali del Museo Civico di Storia Naturale di Genova</source> (sezione 1) <volume>4</volume>: <fpage>226</fpage>–<lpage>268</lpage>. doi: <ext-link xlink:type="simple" ext-link-type="doi" xlink:href="10.5962/bhl.part.9094">10.5962/bhl.part.9094</ext-link></mixed-citation></ref><ref id="B8"><mixed-citation xmlns:xlink="http://www.w3.org/1999/xlink" xlink:type="simple">
          <person-group><name name-style="western"><surname>Baudi</surname><given-names>F</given-names></name></person-group> (<year>1890</year>) <article-title>Catalogo dei Coleotteri del Piemonte.</article-title> <source>Annali della Reale Accademia d’Agricoltura di Torino</source> <volume>32</volume>(<issue>1889</issue>): <fpage>1</fpage>–<lpage>274</lpage>.</mixed-citation></ref><ref id="B54"><mixed-citation xmlns:xlink="http://www.w3.org/1999/xlink" xlink:type="simple">
          <person-group><name name-style="western"><surname>Marseul</surname><given-names>SA de</given-names></name></person-group> (<year>1879</year>) <article-title>Nouvelles et faits divers de L’Abeille. Deuxiéme Série. – N° 21. – 1878.</article-title> <source>L’Abeille, Journal d’Entomologie</source> <volume>19</volume>: <fpage>81</fpage>–<lpage>84</lpage>.</mixed-citation></ref><ref id="B23"><mixed-citation xmlns:xlink="http://www.w3.org/1999/xlink" xlink:type="simple">
          <person-group><name name-style="western"><surname>Ganglbauer</surname><given-names>CL</given-names></name></person-group> (<year>1904</year>) <article-title>Verzeichnis der auf der dalmatischen Insel Meleda vorkommenden Koleopteren nach den Sammelergebnissen des Herrn Frostrates Alois Gobanz.</article-title> <source>Verhandlungen der Zoologisch-Botanischen Gesellschaft in Wien</source> <volume>54</volume>: <fpage>645</fpage>–<lpage>660</lpage>.</mixed-citation></ref><ref id="B81"><mixed-citation xmlns:xlink="http://www.w3.org/1999/xlink" xlink:type="simple">
          <person-group><name name-style="western"><surname>Vrydagh</surname><given-names>JM</given-names></name></person-group> (<year>1961</year>) <article-title>Contribution à l’étude des <tp:taxon-name><tp:taxon-name-part taxon-name-part-type="family">Bostrychidae</tp:taxon-name-part></tp:taxon-name>. 27. – Collection du Musée d’Histoire naturelle Senckenberg à Francfort-sur-Main.</article-title> <source>Bullettin. Institut royal des Sciences naturelles de Belgique</source> <volume>37</volume>(<issue>4</issue>): <fpage>1</fpage>–<lpage>23</lpage>.</mixed-citation></ref><ref id="B66"><mixed-citation xmlns:xlink="http://www.w3.org/1999/xlink" xlink:type="simple">
          <person-group><name name-style="western"><surname>Sahlberg</surname><given-names>J</given-names></name></person-group> (<year>1913a</year>) <article-title>Entomologiska forskningsresor uti trakterna vid östra Medelhafvet företagna af John Sahlberg och has son Unio Saalas under ären 1903 och 1904.</article-title> <source>Öfversigt af Finska Vetenskaps-Societetens Förhandlingar</source> <volume>55A</volume>(<issue>9</issue>): <fpage>1</fpage>–<lpage>76</lpage>.</mixed-citation></ref><ref id="B15"><mixed-citation xmlns:xlink="http://www.w3.org/1999/xlink" xlink:type="simple">
          <person-group><name name-style="western"><surname>Brustel</surname><given-names>H</given-names></name><name name-style="western"><surname>Aberlenc</surname><given-names>H-P</given-names></name></person-group> (<year>2014</year>) <article-title>Les <tp:taxon-name><tp:taxon-name-part taxon-name-part-type="family">Bostrichidae</tp:taxon-name-part></tp:taxon-name> Latreille, 1802 de la faune de France: espèces autochtones, interceptées, introduites ou susceptibles de l’être (<tp:taxon-name><tp:taxon-name-part taxon-name-part-type="order">Coleoptera</tp:taxon-name-part></tp:taxon-name>).</article-title> <source>Revue de l’Association Roussillonnaise d’Entomologie</source> <volume>23</volume>(<issue>2</issue>): <fpage>65</fpage>–<lpage>68</lpage>.</mixed-citation></ref><ref id="B22"><mixed-citation xmlns:xlink="http://www.w3.org/1999/xlink" xlink:type="simple">
          <person-group><name name-style="western"><surname>Español</surname><given-names>F</given-names></name></person-group> (<year>1974</year>) <article-title>Nuevos datos sobre los <tp:taxon-name><tp:taxon-name-part taxon-name-part-type="family">Bostrychidae</tp:taxon-name-part></tp:taxon-name> de la fauna española (Col. <tp:taxon-name><tp:taxon-name-part taxon-name-part-type="superfamily">Cucujoidea</tp:taxon-name-part></tp:taxon-name>).</article-title> <source>Graellsia</source> <volume>28</volume> [<issue>1972</issue>]: <fpage>37</fpage>–<lpage>44</lpage>.</mixed-citation></ref><ref id="B5"><mixed-citation xmlns:xlink="http://www.w3.org/1999/xlink" xlink:type="simple">
          <person-group><name name-style="western"><surname>Baena</surname><given-names>M</given-names></name><name name-style="western"><surname>Zuzarte</surname><given-names>AJ</given-names></name></person-group> (<year>2013</year>) <article-title>Contribución al estudio de los Bostríquidos de Portugal y actualización del catálogo de la fauna ibérica (<tp:taxon-name><tp:taxon-name-part taxon-name-part-type="order">Coleoptera</tp:taxon-name-part></tp:taxon-name>, <tp:taxon-name><tp:taxon-name-part taxon-name-part-type="family">Bostrichidae</tp:taxon-name-part></tp:taxon-name>).</article-title> <source>Zoologica baetica</source> <volume>24</volume>: <fpage>25</fpage>–<lpage>51</lpage>.</mixed-citation></ref><ref id="B82"><mixed-citation xmlns:xlink="http://www.w3.org/1999/xlink" xlink:type="simple">
          <person-group><name name-style="western"><surname>Vrydagh</surname><given-names>JM</given-names></name></person-group> (<year>1962</year>) (†) <article-title>Contribution à l’etude des <tp:taxon-name><tp:taxon-name-part taxon-name-part-type="family">Bostrychidae</tp:taxon-name-part></tp:taxon-name> (<tp:taxon-name><tp:taxon-name-part taxon-name-part-type="order">Coleoptera</tp:taxon-name-part></tp:taxon-name>). 31. Troisième collection du Musee zoologique de l’Université Humbold à Berlin.</article-title> <source>Bullettin. Institut royal des Sciences naturelles de Belgique</source> <volume>38</volume>(<issue>4</issue>): <fpage>1</fpage>–<lpage>47</lpage>.</mixed-citation></ref><ref id="B30"><mixed-citation xmlns:xlink="http://www.w3.org/1999/xlink" xlink:type="simple">
          <person-group><name name-style="western"><surname>Haslam</surname><given-names>SM</given-names></name><name name-style="western"><surname>Sell</surname><given-names>PD</given-names></name><name name-style="western"><surname>Wolseley</surname><given-names>PA</given-names></name></person-group> (<year>1977</year>) <source>A flora of the Maltese Islands.</source> <publisher-name>Malta University Press</publisher-name>, <publisher-loc>Msida</publisher-loc>, <size units="page">560 pp</size>.</mixed-citation></ref><ref id="B19"><mixed-citation xmlns:xlink="http://www.w3.org/1999/xlink" xlink:type="simple">
          <person-group><name name-style="western"><surname>Coulon</surname><given-names>MG</given-names></name></person-group> (<year>1993</year>) <article-title>Introduction de <italic><tp:taxon-name><tp:taxon-name-part taxon-name-part-type="genus">Stephanopachys</tp:taxon-name-part> <tp:taxon-name-part taxon-name-part-type="species">substriatus</tp:taxon-name-part></tp:taxon-name></italic> (Paykull, 1800) en Belgique (<tp:taxon-name><tp:taxon-name-part taxon-name-part-type="order">Coleoptera</tp:taxon-name-part></tp:taxon-name>, <tp:taxon-name><tp:taxon-name-part taxon-name-part-type="family">Bostrichidae</tp:taxon-name-part></tp:taxon-name>).</article-title> <source>Bulletin &amp; Annales de la Société royale belge d’entomologie</source> <volume>129</volume>: <lpage>282</lpage>.</mixed-citation></ref><ref id="B51"><mixed-citation xmlns:xlink="http://www.w3.org/1999/xlink" xlink:type="simple">
          <person-group><name name-style="western"><surname>Lucht</surname><given-names>WH</given-names></name></person-group> (<year>1987</year>) <source>Die Käfer Mitteleuropas, Katalog.</source> <publisher-name>Goecke &amp; Evers</publisher-name>, <publisher-loc>Krefeld</publisher-loc>, <size units="page">342 pp</size>.</mixed-citation></ref><ref id="B37"><mixed-citation xmlns:xlink="http://www.w3.org/1999/xlink" xlink:type="simple">
          <person-group><name name-style="western"><surname>Köhler</surname><given-names>F</given-names></name><name name-style="western"><surname>Klausnitzer</surname><given-names>B</given-names></name></person-group> (<role>Eds</role>) (<year>1998</year>) <article-title>Verzeichnis der Käfer Deutschlands.</article-title> <source>Entomologische Nachrichten und Berichte (Dresden) Beiheft</source> <volume>4</volume>: <fpage>1</fpage>–<lpage>185</lpage>.</mixed-citation></ref><ref id="B24"><mixed-citation xmlns:xlink="http://www.w3.org/1999/xlink" xlink:type="simple">
          <person-group><name name-style="western"><surname>Geis</surname><given-names>K-U</given-names></name></person-group> (<year>2002</year>) <article-title>Gebietsfremde Splintholz- und Bohrkäfer, nach Mitteleuropa mit Importholz und anderen Gütern eingeschleppt. – Eine Bestandsaufnahme (<tp:taxon-name><tp:taxon-name-part taxon-name-part-type="order">Coleoptera</tp:taxon-name-part></tp:taxon-name>: <tp:taxon-name><tp:taxon-name-part taxon-name-part-type="family">Lyctidae</tp:taxon-name-part></tp:taxon-name>, <tp:taxon-name><tp:taxon-name-part taxon-name-part-type="family">Bostrichidae</tp:taxon-name-part></tp:taxon-name>).</article-title> <source>Mitteilungen des Internationalen Entomologischen Vereins, Supplement</source> <volume>10</volume>: <fpage>1</fpage>–<lpage>100</lpage>.</mixed-citation></ref><ref id="B28"><mixed-citation xmlns:xlink="http://www.w3.org/1999/xlink" xlink:type="simple">
          <person-group><name name-style="western"><surname>Haack</surname><given-names>RA</given-names></name><name name-style="western"><surname>Cavey</surname><given-names>JF</given-names></name></person-group> (<year>2000</year>) <source>Insects intercepted on solid wood packing materials at United States ports-of-entry: 1985–1998. In: Quarantine pests, risks for the forestry sector and their effects on foreign trade. Proceedings on CD-ROM of Silvotecna 14, 27–28 June 2000, Concepcion, Chile.</source> <publisher-name>CORMA</publisher-name>, <publisher-loc>Concepcion, Chile</publisher-loc>, <size units="page">16 pp</size>.</mixed-citation></ref><ref id="B27"><mixed-citation xmlns:xlink="http://www.w3.org/1999/xlink" xlink:type="simple">
          <person-group><name name-style="western"><surname>Haack</surname><given-names>RA</given-names></name></person-group> (<year>2006</year>) <article-title>Exotic bark- and wood-boring <tp:taxon-name><tp:taxon-name-part taxon-name-part-type="order">Coleoptera</tp:taxon-name-part></tp:taxon-name> in the United States: recent establishments and interceptions.</article-title> <source>Canadian Journal of Forest Research</source> <volume>36</volume>(<issue>2</issue>): <fpage>269</fpage>–<lpage>288</lpage>. doi: <ext-link xlink:type="simple" ext-link-type="doi" xlink:href="10.1139/x05-249">10.1139/x05-249</ext-link></mixed-citation></ref><ref id="B17"><mixed-citation xmlns:xlink="http://www.w3.org/1999/xlink" xlink:type="simple">
          <person-group><name name-style="western"><surname>Chikatunov</surname><given-names>V</given-names></name><name name-style="western"><surname>Kravchenko</surname><given-names>VD</given-names></name><name name-style="western"><surname>Dorchin</surname><given-names>Y</given-names></name><name name-style="western"><surname>Müller</surname><given-names>G</given-names></name></person-group> (<year>2006</year>) <article-title>The xylophagous beetles (Buprestidae, <tp:taxon-name><tp:taxon-name-part taxon-name-part-type="family">Lyctidae</tp:taxon-name-part></tp:taxon-name>, <tp:taxon-name><tp:taxon-name-part taxon-name-part-type="family">Bostrichidae</tp:taxon-name-part></tp:taxon-name>, <tp:taxon-name><tp:taxon-name-part taxon-name-part-type="family">Anobiidae</tp:taxon-name-part></tp:taxon-name>, <tp:taxon-name><tp:taxon-name-part taxon-name-part-type="family">Cerambycidae</tp:taxon-name-part></tp:taxon-name>, <tp:taxon-name><tp:taxon-name-part taxon-name-part-type="family">Scolytidae</tp:taxon-name-part></tp:taxon-name>, <tp:taxon-name><tp:taxon-name-part taxon-name-part-type="family">Platypodidae</tp:taxon-name-part></tp:taxon-name>) (<tp:taxon-name><tp:taxon-name-part taxon-name-part-type="order">Coleoptera</tp:taxon-name-part></tp:taxon-name>) collected in the Israeli light trap survey and their association with the major phyto-geographical zones of Israel. Esperiana.</article-title> <source>Buchreiche zur Entomologie</source> <volume>12</volume>: <fpage>313</fpage>–<lpage>320</lpage>.</mixed-citation></ref><ref id="B13"><mixed-citation xmlns:xlink="http://www.w3.org/1999/xlink" xlink:type="simple">
          <person-group><name name-style="western"><surname>Brin</surname><given-names>A</given-names></name><name name-style="western"><surname>Bouget</surname><given-names>C</given-names></name><name name-style="western"><surname>Brustel</surname><given-names>H</given-names></name><name name-style="western"><surname>Jactel</surname><given-names>H</given-names></name></person-group> (<year>2011</year>) <article-title>Diameter of downed woody debris does matter for saproxylic beetle assemblages in temperate oak and pine forests.</article-title> <source>Journal of insect conservation</source> <volume>15</volume>: <fpage>653</fpage>–<lpage>669</lpage>. doi: <ext-link xlink:type="simple" ext-link-type="doi" xlink:href="10.1007/s10841-010-9364-5">10.1007/s10841-010-9364-5</ext-link></mixed-citation></ref><ref id="B59"><mixed-citation xmlns:xlink="http://www.w3.org/1999/xlink" xlink:type="simple">
          <person-group><name name-style="western"><surname>Nieto</surname><given-names>A</given-names></name><name name-style="western"><surname>Alexander</surname><given-names>KNA</given-names></name></person-group> (<year>2010</year>) <source>European Red List of Saproxylic Beetles.</source> <publisher-name>Publications Office of the European Union</publisher-name>, <publisher-loc>Luxembourg</publisher-loc>, <size units="page">45 pp</size>.</mixed-citation></ref><ref id="B57"><mixed-citation xmlns:xlink="http://www.w3.org/1999/xlink" xlink:type="simple">
          <person-group><name name-style="western"><surname>Nardi</surname><given-names>G</given-names></name><name name-style="western"><surname>Baviera</surname><given-names>C</given-names></name><name name-style="western"><surname>Audisio</surname><given-names>P</given-names></name></person-group> (<year>2014</year>) <article-title>Famiglia <tp:taxon-name><tp:taxon-name-part taxon-name-part-type="family">Bostrichidae</tp:taxon-name-part></tp:taxon-name> (including <tp:taxon-name><tp:taxon-name-part taxon-name-part-type="subfamily">Lyctinae</tp:taxon-name-part></tp:taxon-name>), appendice 1 e schede tecniche on line (<ext-link xlink:type="simple" ext-link-type="uri" xlink:href="http://www.iucn.it">www.iucn.it</ext-link>).</article-title> In: <person-group><name name-style="western"><surname>Audisio</surname><given-names>P</given-names></name><name name-style="western"><surname>Baviera</surname><given-names>C</given-names></name><name name-style="western"><surname>Carpaneto</surname><given-names>GM</given-names></name><name name-style="western"><surname>Biscaccianti</surname><given-names>AB</given-names></name><name name-style="western"><surname>Battistoni</surname><given-names>A</given-names></name><name name-style="western"><surname>Teofili</surname><given-names>C</given-names></name><name name-style="western"><surname>Rondinini</surname><given-names>C</given-names></name></person-group> (<role>Eds</role>) <source>Lista Rossa IUCN dei Coleotteri saproxilici italiani.</source> <publisher-name>Comitato italiano IUCN e Ministero dell’ambiente e della tutela del territorio e del Mare</publisher-name>, <publisher-loc>Roma</publisher-loc>, <size units="page">132 pp</size>.</mixed-citation></ref><ref id="B58"><mixed-citation xmlns:xlink="http://www.w3.org/1999/xlink" xlink:type="simple">
          <person-group><name name-style="western"><surname>Nardi</surname><given-names>G</given-names></name><name name-style="western"><surname>Baviera</surname><given-names>C</given-names></name><name name-style="western"><surname>Audisio</surname><given-names>P</given-names></name></person-group> (<year>2015</year>) <chapter-title><tp:taxon-name><tp:taxon-name-part taxon-name-part-type="family">Bostrichidae</tp:taxon-name-part></tp:taxon-name>.</chapter-title> In: <person-group><name name-style="western"><surname>Carpaneto</surname><given-names>GM</given-names></name><name name-style="western"><surname>Baviera</surname><given-names>C</given-names></name><name name-style="western"><surname>Biscaccianti</surname><given-names>AB</given-names></name><name name-style="western"><surname>Brandmayr</surname><given-names>P</given-names></name><name name-style="western"><surname>Mazzei</surname><given-names>A</given-names></name><name name-style="western"><surname>Mason</surname><given-names>F</given-names></name><name name-style="western"><surname>Battistoni</surname><given-names>A</given-names></name><name name-style="western"><surname>Teofili</surname><given-names>C</given-names></name><name name-style="western"><surname>Rondinini</surname><given-names>C</given-names></name><name name-style="western"><surname>Fattorini</surname><given-names>S</given-names></name><name name-style="western"><surname>Audisio</surname><given-names>P</given-names></name></person-group> (<role>Eds</role>) <issue-title>A Red List of Italian Saproxylic Beetles: taxonomic overview, ecological features and conservation issues (Coleoptera).</issue-title> <source>Fragmenta entomologica</source> <volume>47</volume>(<lpage>2</lpage>): <lpage>69</lpage>.</mixed-citation></ref><ref id="B55"><mixed-citation xmlns:xlink="http://www.w3.org/1999/xlink" xlink:type="simple">
          <person-group><name name-style="western"><surname>Mazzei</surname><given-names>A</given-names></name><name name-style="western"><surname>Bonacci</surname><given-names>T</given-names></name><name name-style="western"><surname>Contarini</surname><given-names>E</given-names></name><name name-style="western"><surname>Brandmayr</surname><given-names>P</given-names></name></person-group> (<year>2011</year>) <article-title>Coleotteri saproxilobionti del Parco Nazionale della Sila (Calabria).</article-title> <source>Quaderno di Studi e Notizie di Storia Naturale della Romagna</source> <volume>32</volume>: <fpage>81</fpage>–<lpage>93</lpage>.</mixed-citation></ref><ref id="B69"><mixed-citation xmlns:xlink="http://www.w3.org/1999/xlink" xlink:type="simple">
          <person-group><name name-style="western"><surname>Sainte-Claire Deville</surname><given-names>J</given-names></name></person-group> (<year>1914</year>) <source>Catalogue critique des Coléoptères de la Corse</source>. <publisher-name>G. Poisson et C1e</publisher-name>, <publisher-loc>Caen</publisher-loc>, <fpage>401</fpage>–<lpage>573</lpage>. <comment>[Published separately]</comment></mixed-citation></ref><ref id="B32"><mixed-citation xmlns:xlink="http://www.w3.org/1999/xlink" xlink:type="simple">
          <person-group><name name-style="western"><surname>Heyden</surname><given-names>L von</given-names></name></person-group> (<year>1891</year>) <article-title><tp:taxon-name><tp:taxon-name-part taxon-name-part-type="family">Bostrychidae</tp:taxon-name-part></tp:taxon-name>.</article-title> In: <person-group><name name-style="western"><surname>Reitter</surname><given-names>E</given-names></name></person-group> (<role>Ed.</role>) <source>Catalogus Coleopterorum Europae, Caucasi et Armeniae Rossicae</source>. <publisher-name>R. Friedländer &amp; Sohn</publisher-name>, <publisher-loc>Berlin</publisher-loc>; <publisher-name>Edmund Reitter</publisher-name>, <publisher-loc>Modling</publisher-loc>; <publisher-name>Revue d’Entomologie</publisher-name>, <publisher-loc>Caen</publisher-loc>, <fpage>467</fpage>–<lpage>468</lpage>.</mixed-citation></ref><ref id="B33"><mixed-citation xmlns:xlink="http://www.w3.org/1999/xlink" xlink:type="simple">
          <person-group><name name-style="western"><surname>Heyden</surname><given-names>L von</given-names></name></person-group> (<year>1906</year>) <article-title><tp:taxon-name><tp:taxon-name-part taxon-name-part-type="family">Bostrychidae</tp:taxon-name-part></tp:taxon-name>.</article-title> In: <person-group><name name-style="western"><surname>Reitter</surname><given-names>E</given-names></name></person-group> (<role>Ed.</role>) <source>Catalogus Coleopterorum Europae, Caucasi et Armeniae Rossicae</source>. <edition>Editio secunda</edition>. <publisher-name>R. Friedländer &amp; Sohn</publisher-name>, <publisher-loc>Berlin</publisher-loc>; <publisher-name>Edmund Reitter</publisher-name>, <publisher-loc>Paskau</publisher-loc>; <publisher-name>Revue d‘Entomologie</publisher-name>, <publisher-loc>Caen</publisher-loc>, <fpage>421</fpage>–<lpage>422</lpage>.</mixed-citation></ref><ref id="B47"><mixed-citation xmlns:xlink="http://www.w3.org/1999/xlink" xlink:type="simple">
          <person-group><name name-style="western"><surname>Liu</surname><given-names>L-Y</given-names></name></person-group> (<year>2010</year>) <article-title>Microstructural Characters of <tp:taxon-name><tp:taxon-name-part taxon-name-part-type="subfamily">Lyctinae</tp:taxon-name-part></tp:taxon-name> and <tp:taxon-name><tp:taxon-name-part taxon-name-part-type="subfamily">Dinoderinae</tp:taxon-name-part></tp:taxon-name> (<tp:taxon-name><tp:taxon-name-part taxon-name-part-type="order">Coleoptera</tp:taxon-name-part></tp:taxon-name>: <tp:taxon-name><tp:taxon-name-part taxon-name-part-type="family">Bostrichidae</tp:taxon-name-part></tp:taxon-name>).</article-title> <source>Psyche</source> <volume>Volume 2010</volume>, Article ID <elocation-id>607568</elocation-id>, <size units="page">8 pp</size>. doi: <ext-link xlink:type="simple" ext-link-type="doi" xlink:href="10.1155/2010/607568">10.1155/2010/607568</ext-link></mixed-citation></ref><ref id="B9"><mixed-citation xmlns:xlink="http://www.w3.org/1999/xlink" xlink:type="simple">
          <person-group><name name-style="western"><surname>Bedel</surname><given-names>L</given-names></name></person-group> (<year>1894</year>) <article-title>Note sur le genre <italic><tp:taxon-name><tp:taxon-name-part taxon-name-part-type="genus">Stephanopachys</tp:taxon-name-part></tp:taxon-name></italic> Waterh. (<italic><tp:taxon-name><tp:taxon-name-part taxon-name-part-type="genus">Dinoderus</tp:taxon-name-part></tp:taxon-name></italic> auct.) et synopsis des espèces de l’Ancien Monde.</article-title> <source>L’Abeille, Journal d’Entomologie</source> <volume>28</volume>(<issue>7</issue>)[1892–1896]: <fpage>149</fpage>–<lpage>150</lpage>.</mixed-citation></ref><ref id="B42"><mixed-citation xmlns:xlink="http://www.w3.org/1999/xlink" xlink:type="simple">
          <person-group><name name-style="western"><surname>Lesne</surname><given-names>P</given-names></name></person-group> (<year>1905</year>) <article-title>Notes additionnelles et rectificatives sur les Bostrychides paléartiques.</article-title> <source>L’Abeille, Journal d’Entomologie</source> <volume>30</volume>[<issue>1900–1906</issue>]: <fpage>249</fpage>–<lpage>251</lpage>.</mixed-citation></ref><ref id="B43"><mixed-citation xmlns:xlink="http://www.w3.org/1999/xlink" xlink:type="simple">
          <person-group><name name-style="western"><surname>Lesne</surname><given-names>P</given-names></name></person-group> (<year>1909</year>) <article-title><italic><tp:taxon-name><tp:taxon-name-part taxon-name-part-type="genus">Stephanopachys</tp:taxon-name-part> <tp:taxon-name-part taxon-name-part-type="species">substriatus</tp:taxon-name-part></tp:taxon-name></italic> Paykull, Bostrychide nouveau pour la faune française [Col.].</article-title> <source>Bulletin de la Societé Entomologique de France</source> <volume>1909</volume>: <fpage>102</fpage>–<lpage>103</lpage>.</mixed-citation></ref><ref id="B68"><mixed-citation xmlns:xlink="http://www.w3.org/1999/xlink" xlink:type="simple">
          <person-group><name name-style="western"><surname>Sainte-Claire Deville</surname><given-names>J</given-names></name></person-group> (<year>1910</year>) <source>Catalogue critique des Coléoptères de la Corse</source>. <publisher-name>G. Poisson et C1e</publisher-name>, <publisher-loc>Caen</publisher-loc>, <fpage>273</fpage>–<lpage>336</lpage>. <comment>[Published separately as a supplement of Revue d’Entomologie 27]</comment></mixed-citation></ref><ref id="B18"><mixed-citation xmlns:xlink="http://www.w3.org/1999/xlink" xlink:type="simple">
          <person-group><name name-style="western"><surname>Corrêa De Barros</surname><given-names>JM</given-names></name></person-group> (<year>1924</year>) <article-title>Notas entomologicas.</article-title> <source>Broteria. Serie Zoologica</source> <volume>21</volume>: <fpage>49</fpage>–<lpage>54</lpage>.</mixed-citation></ref><ref id="B84"><mixed-citation xmlns:xlink="http://www.w3.org/1999/xlink" xlink:type="simple">
          <person-group><name name-style="western"><surname>Winkler</surname><given-names>A</given-names></name></person-group> (<year>1927</year>) <article-title><tp:taxon-name><tp:taxon-name-part taxon-name-part-type="family">Bostrychidae</tp:taxon-name-part></tp:taxon-name></article-title> In: <person-group><name name-style="western"><surname>Winkler</surname><given-names>A</given-names></name></person-group> (<role>Ed.</role>) <source>Catalogus Coleopterorum regionis palaearcticae</source>. <issue>Pars 7</issue>. <publisher-name>Albert Winkler Verlag</publisher-name>, <publisher-loc>Wien</publisher-loc>, <fpage>795</fpage>–<lpage>798</lpage>.</mixed-citation></ref><ref id="B65"><mixed-citation xmlns:xlink="http://www.w3.org/1999/xlink" xlink:type="simple">
          <person-group><name name-style="western"><surname>Portevin</surname><given-names>G</given-names></name></person-group> (<year>1931</year>) <source>Encyclopédie Entomologique, XIII. Histoire Naturelle des Coléoptères de France. Tome II. <tp:taxon-name><tp:taxon-name-part taxon-name-part-type="suborder">Polyphaga</tp:taxon-name-part></tp:taxon-name>: <tp:taxon-name><tp:taxon-name-part taxon-name-part-type="superfamily">Lamellicornia</tp:taxon-name-part></tp:taxon-name>, Palpicornia, Diversicornia.</source> <publisher-name>Lechevalier</publisher-name>, <publisher-loc>Paris</publisher-loc>, <size units="page">543 pp</size>.</mixed-citation></ref><ref id="B63"><mixed-citation xmlns:xlink="http://www.w3.org/1999/xlink" xlink:type="simple">
          <person-group><name name-style="western"><surname>Peyerimhoff</surname><given-names>P de</given-names></name></person-group> (<year>1933</year>) <article-title>Les Coléoptères attachés aux coniferes dans le Nord de l’Afrique.</article-title> <source>Annales de la Societe Entomologique de France</source> <volume>102</volume>: <fpage>359</fpage>–<lpage>412</lpage>.</mixed-citation></ref><ref id="B60"><mixed-citation xmlns:xlink="http://www.w3.org/1999/xlink" xlink:type="simple">
          <person-group><name name-style="western"><surname>Normand</surname><given-names>H</given-names></name></person-group> (<year>1936</year>) <article-title>Contribution au Catalogue des Coléoptères de la Tunisie (9<sup>e</sup> fascicule).</article-title> <source>Bulletin de la Société d’Histoire Naturelle de l’Afrique du Nord</source> <volume>27</volume>: <fpage>144</fpage>–<lpage>164</lpage>.</mixed-citation></ref><ref id="B45"><mixed-citation xmlns:xlink="http://www.w3.org/1999/xlink" xlink:type="simple">
          <person-group><name name-style="western"><surname>Lesne</surname><given-names>P</given-names></name></person-group> (<year>1938</year>) <source>Coleopterorum Catalogus, 10 pars 161 <tp:taxon-name><tp:taxon-name-part taxon-name-part-type="family">Bostrychidae</tp:taxon-name-part></tp:taxon-name></source>. <publisher-name>Auspicis et auxilio W. Junk, ed. S. Schenkling</publisher-name>, <publisher-loc>s’Gravenhage</publisher-loc>, <size units="page">84 pp</size>.</mixed-citation></ref><ref id="B46"><mixed-citation xmlns:xlink="http://www.w3.org/1999/xlink" xlink:type="simple">
          <person-group><name name-style="western"><surname>Lesne</surname><given-names>P</given-names></name></person-group> (<year>1939</year>) <article-title>Contribution à l’étude des Bostrychides de l’Amérique centrale [Coléoptères].</article-title> <source>Revue Française d’Entomologie</source> <volume>6</volume>: <fpage>91</fpage>–<lpage>123</lpage>.</mixed-citation></ref><ref id="B73"><mixed-citation xmlns:xlink="http://www.w3.org/1999/xlink" xlink:type="simple">
          <person-group><name name-style="western"><surname>Seabra</surname><given-names>AF de</given-names></name></person-group> (<year>1943</year>) <article-title>Contribuiçôes para o inventário da fauna lusitânica. <tp:taxon-name><tp:taxon-name-part taxon-name-part-type="class">Insecta</tp:taxon-name-part></tp:taxon-name>. <tp:taxon-name><tp:taxon-name-part taxon-name-part-type="order">Coleoptera</tp:taxon-name-part></tp:taxon-name>.</article-title> <source>Memórias e Estudos do Museu Zoológico da Universidade de Coimbra</source> <volume>142</volume>: <fpage>1</fpage>–<lpage>152</lpage>.</mixed-citation></ref><ref id="B61"><mixed-citation xmlns:xlink="http://www.w3.org/1999/xlink" xlink:type="simple">
          <person-group><name name-style="western"><surname>Novak</surname><given-names>P</given-names></name></person-group> (<year>1952</year>) <source>Kornjaši jadranskog primorja. (<tp:taxon-name><tp:taxon-name-part taxon-name-part-type="order">Coleoptera</tp:taxon-name-part></tp:taxon-name>).</source> <publisher-name>Jugoslavenska Akademija Znanosti i Umjetnosti</publisher-name>, <publisher-loc>Split</publisher-loc>, <size units="page">524 pp</size>.</mixed-citation></ref><ref id="B79"><mixed-citation xmlns:xlink="http://www.w3.org/1999/xlink" xlink:type="simple">
          <person-group><name name-style="western"><surname>Vrydagh</surname><given-names>JM</given-names></name></person-group> (<year>1956</year>) <article-title>Contribution à l’étude des <tp:taxon-name><tp:taxon-name-part taxon-name-part-type="family">Bostrychidae</tp:taxon-name-part></tp:taxon-name>. 8 – Collection de la « Zoologische Sammlung Bayerischen Staates » à Munich. Bullettin.</article-title> <source>Institut royal des Sciences naturelles de Belgique</source> <volume>32</volume>(<issue>6</issue>): <fpage>1</fpage>–<lpage>20</lpage>.</mixed-citation></ref><ref id="B80"><mixed-citation xmlns:xlink="http://www.w3.org/1999/xlink" xlink:type="simple">
          <person-group><name name-style="western"><surname>Vrydagh</surname><given-names>JM</given-names></name></person-group> (<year>1960</year>) <article-title>Contribution à l’etude des <tp:taxon-name><tp:taxon-name-part taxon-name-part-type="family">Bostrychidae</tp:taxon-name-part></tp:taxon-name>. 23. – Collection de la Section Zoologique du Musée Naturelle Hongrois à Budapest.</article-title> <source>Bullettin. Institut royal des Sciences naturelles de Belgique</source> <volume>36</volume>(<issue>39</issue>): <fpage>1</fpage>–<lpage>32</lpage>.</mixed-citation></ref><ref id="B14"><mixed-citation xmlns:xlink="http://www.w3.org/1999/xlink" xlink:type="simple">
          <person-group><name name-style="western"><surname>Brustel</surname><given-names>H</given-names></name></person-group> (<year>2014</year>) <article-title><tp:taxon-name><tp:taxon-name-part taxon-name-part-type="family">Bostrichidae</tp:taxon-name-part></tp:taxon-name> Latreille, 1802.</article-title> In: <person-group><name name-style="western"><surname>Tronquet</surname><given-names>M</given-names></name></person-group> (<role>Ed.</role>) <issue-title>Catalogue des Coléoptères de France.</issue-title> <source>Revue de l’Association Roussillonnaise d’Entomologie</source> <volume>23</volume>, <supplement>Supplément</supplement>, <fpage>451</fpage>–<lpage>453</lpage>.</mixed-citation></ref><ref id="B49"><mixed-citation xmlns:xlink="http://www.w3.org/1999/xlink" xlink:type="simple">
          <person-group><name name-style="western"><surname>López-Colón</surname><given-names>JI</given-names></name></person-group> (<year>2000</year>) <article-title>Los <tp:taxon-name><tp:taxon-name-part taxon-name-part-type="family">Bostrichidae</tp:taxon-name-part></tp:taxon-name> Latreille, 1802 de la fauna de Marruecos (<tp:taxon-name><tp:taxon-name-part taxon-name-part-type="order">Coleoptera</tp:taxon-name-part></tp:taxon-name>).</article-title> <source>Biocosme Mésogéen</source> <volume>16</volume>(<issue>4</issue>)[1999]: <fpage>171</fpage>–<lpage>221</lpage>.</mixed-citation></ref><ref id="B50"><mixed-citation xmlns:xlink="http://www.w3.org/1999/xlink" xlink:type="simple">
          <person-group><name name-style="western"><surname>López-Colón</surname><given-names>JI</given-names></name><name name-style="western"><surname>Melic</surname><given-names>A</given-names></name><name name-style="western"><surname>González Peña</surname><given-names>CF</given-names></name><name name-style="western"><surname>Beltrán Valen</surname><given-names>JR</given-names></name><name name-style="western"><surname>Blasco Zumeta</surname><given-names>J</given-names></name></person-group> (<year>2001</year>) <article-title><tp:taxon-name><tp:taxon-name-part taxon-name-part-type="class">Insecta</tp:taxon-name-part></tp:taxon-name>: <tp:taxon-name><tp:taxon-name-part taxon-name-part-type="order">Coleoptera</tp:taxon-name-part></tp:taxon-name> (Familia 40): <tp:taxon-name><tp:taxon-name-part taxon-name-part-type="family">Bostrichidae</tp:taxon-name-part></tp:taxon-name> Latreille, 1802.</article-title> <source>Catalogus de la Entomofauna Aragonesa</source> <volume>25</volume>: <fpage>15</fpage>–<lpage>28</lpage>.</mixed-citation></ref><ref id="B25"><mixed-citation xmlns:xlink="http://www.w3.org/1999/xlink" xlink:type="simple">
          <person-group><name name-style="western"><surname>Grosso-Silva</surname><given-names>JM</given-names></name></person-group> (<year>2005</year>) <article-title>Additions to the fauna of <tp:taxon-name><tp:taxon-name-part taxon-name-part-type="order">Hemiptera</tp:taxon-name-part></tp:taxon-name> and <tp:taxon-name><tp:taxon-name-part taxon-name-part-type="order">Coleoptera</tp:taxon-name-part></tp:taxon-name> (<tp:taxon-name><tp:taxon-name-part taxon-name-part-type="class">Insecta</tp:taxon-name-part></tp:taxon-name>) of Serra da Estrela Natural Park (Portugal).</article-title> <source>Boletín de la SEA</source> <volume>36</volume>: <fpage>185</fpage>–<lpage>193</lpage>.</mixed-citation></ref><ref id="B34"><mixed-citation xmlns:xlink="http://www.w3.org/1999/xlink" xlink:type="simple">
          <institution xlink:type="simple">International Commission on Zoological Nomenclature</institution> [<institution xlink:type="simple">ICZN</institution>] (<year>1999</year>) <source>International code of zoological nomenclature. Fourth edition adopted by the International Union of Biological Sciences.</source> <publisher-name>International Trust for Zoological Nomenclature</publisher-name>, <publisher-loc>London</publisher-loc>, <size units="page">306 pp</size>.</mixed-citation></ref></ref-list></tp:taxon-treatment>
